# Supplementary material for: Transcriptome Analysis Revealed the Early Heat Stress Response in the Brain of Chinese Tongue Sole (Cynoglossus semilaevis)
Source: Animals (Basel). 2023 Dec 26;14(1):84. doi: 10.3390/ani14010084 (PMC10777917; doi:10.3390/ani14010084)
Supplement: Supplementary file 1 [file animals-14-00084-s001.zip]

Archive with 22 entries (14 files):
- File S1/
- File S1/KEGG enrichment analysis of time-series cluster 1, 2, 4 in both sexes.pdf
- Table S.xlsx
- 附图/
- 附图/Figure S1/
- 附图/Figure S1/S1.pdf
- 附图/Figure S1/S1.png
- 附图/Figure S2/
- 附图/Figure S2/S2.pdf
- 附图/Figure S2/S2.png
- 附图/Figure S3/
- 附图/Figure S3/S3.pdf
- 附图/Figure S3/S3.png
- 附图/Figure S4/
- 附图/Figure S4/S4.pdf
- 附图/Figure S4/S4.png
- 附图/Figure S5/
- 附图/Figure S5/S5.pdf
- 附图/Figure S5/S5.png
- 附图/Figure S6/
- 附图/Figure S6/S6.pdf
- 附图/Figure S6/S6.png
