# Supplementary material for: Transcriptome Analysis Revealed the Early Heat Stress Response in the Brain of Chinese Tongue Sole (Cynoglossus semilaevis)
Source: Animals (Basel). 2023 Dec 26;14(1):84. doi: 10.3390/ani14010084 (PMC10777917; doi:10.3390/ani14010084)
Supplement: Supplementary file 1 [file animals-14-00084-s001.zip › Table S.xlsx]

## Sheet: Table  S1
The list of genes sorted by degree value
Female							Male
1	hspa5	Degree: 48.0					1	met	Degree: 48.0
2	hsp90b1	Degree: 42.0					2	Egf	Degree: 32.0
3	LOC103395219	Degree: 38.0					3	shc1	Degree: 30.0
4	LOC103380891	Degree: 36.0					4	LOC103386688	Degree: 28.0
5	LOC103380989	Degree: 36.0					5	LOC103386740	Degree: 26.0
6	LOC103380988	Degree: 36.0					6	LOC103379958	Degree: 26.0
7	hspa4l	Degree: 34.0					7	gng8	Degree: 24.0
8	ahsa1	Degree: 34.0					8	camk2b	Degree: 24.0
9	LOC103378288	Degree: 30.0					9	gng7	Degree: 20.0
10	LOC103395051	Degree: 30.0					10	LOC103397828	Degree: 20.0
11	LOC103388515	Degree: 30.0					11	sos2	Degree: 20.0
12	dnajb1	Degree: 30.0					12	LOC112486245	Degree: 20.0
13	LOC103392725	Degree: 30.0					13	LOC103395882	Degree: 18.0
14	fkbp4	Degree: 30.0					14	LOC103393515	Degree: 18.0
15	HSPA8	Degree: 30.0					15	itgb4	Degree: 18.0
16	ppid	Degree: 26.0					16	cav3	Degree: 18.0
17	Hspbp1	Degree: 24.0					17	cxcr4	Degree: 16.0
18	LOC103386688	Degree: 24.0					18	LOC112487879	Degree: 16.0
19	LOC103396898	Degree: 22.0					19	CALML6	Degree: 16.0
20	LOC103398721	Degree: 22.0					20	fgf7	Degree: 16.0
21	pgr	Degree: 20.0					21	jak2	Degree: 14.0
22	LOC103380804	Degree: 18.0					22	rras	Degree: 14.0
23	hspb6	Degree: 18.0					23	LOC103393663	Degree: 14.0
24	cga	Degree: 18.0					24	cacng4	Degree: 14.0
25	LOC103377636	Degree: 18.0					25	apln	Degree: 14.0
26	Jun	Degree: 16.0					26	EP300	Degree: 14.0
27	LOC103386559	Degree: 16.0					27	camk2a	Degree: 14.0
28	LOC103393669	Degree: 16.0					28	gna12	Degree: 12.0
29	LOC103380734	Degree: 14.0					29	LOC103395906	Degree: 12.0
30	LOC103377625	Degree: 14.0					30	ccr7	Degree: 12.0
31	LOC103387754	Degree: 12.0					31	LOC103388560	Degree: 12.0
32	LOC103380837	Degree: 12.0					32	cck-2	Degree: 12.0
33	jak2	Degree: 12.0					33	LOC103377387	Degree: 12.0
34	ptgs2	Degree: 12.0					34	LOC103392444	Degree: 12.0
35	tshr	Degree: 12.0					35	LOC103387590	Degree: 12.0
36	CDC37	Degree: 12.0					36	LOC103390704	Degree: 12.0
37	pdia6	Degree: 10.0					37	Jun	Degree: 12.0
38	socs3	Degree: 10.0					38	gsk3b	Degree: 12.0
39	LOC103388203	Degree: 10.0					39	LOC103386795	Degree: 10.0
40	LOC103386947	Degree: 10.0					40	socs3	Degree: 10.0
41	LOC103385629	Degree: 10.0					41	LOC103389337	Degree: 10.0
42	Tnfaip3	Degree: 10.0					42	tln1	Degree: 10.0
43	LOC103392444	Degree: 10.0					43	Lama3	Degree: 10.0
44	LOC103383721	Degree: 10.0					44	LOC103384081	Degree: 10.0
45	GNRHR	Degree: 10.0					45	LOC103387794	Degree: 10.0
46	eif2ak3	Degree: 8.0					46	LOC103380804	Degree: 10.0
47	LOC103397862	Degree: 8.0					47	LOC103391186	Degree: 10.0
48	LOC103396237	Degree: 8.0					48	rasgrf2	Degree: 8.0
49	gng8	Degree: 8.0					49	LOC103391157	Degree: 8.0
50	LOC103384081	Degree: 8.0					50	LOC103391274	Degree: 8.0
51	LOC103377387	Degree: 8.0					51	tab2	Degree: 8.0
52	LOC103398866	Degree: 8.0					52	LOC103392914	Degree: 8.0
53	LOC103393663	Degree: 6.0					53	LOC103380791	Degree: 8.0
54	LOC103387590	Degree: 6.0					54	LOC103387676	Degree: 8.0
55	LOC103384160	Degree: 6.0					55	LOC103395458	Degree: 8.0
56	LOC103381447	Degree: 6.0					56	LOC103379355	Degree: 8.0
57	cxcr4	Degree: 6.0					57	lamc1	Degree: 8.0
58	LOC103394639	Degree: 6.0					58	ppp3r1	Degree: 8.0
59	Gphb5	Degree: 6.0					59	igf2	Degree: 6.0
60	ero1b	Degree: 4.0					60	LOC103392892	Degree: 6.0
61	sgk2	Degree: 4.0					61	LOC103392484	Degree: 6.0
62	traf3ip2	Degree: 4.0					62	cacng3	Degree: 6.0
63	LOC103391279	Degree: 4.0					63	oprl1	Degree: 6.0
64	LOC103391274	Degree: 4.0					64	LOC103388657	Degree: 6.0
65	LOC103390704	Degree: 4.0					65	LOC103388203	Degree: 6.0
66	LOC103397442	Degree: 4.0					66	LOC103395548	Degree: 6.0
67	ptger3	Degree: 4.0					67	arhgap35	Degree: 6.0
68	LOC103385553	Degree: 4.0					68	LOC103394908	Degree: 6.0
69	PRLR	Degree: 4.0					69	LOC103397442	Degree: 6.0
70	LOC103389549	Degree: 4.0					70	LOC103385641	Degree: 6.0
71	il17rb	Degree: 4.0					71	LOC103385091	Degree: 6.0
72	Il17f	Degree: 4.0					72	LOC103382463	Degree: 6.0
73	slc25a4	Degree: 2.0					73	dusp1	Degree: 6.0
74	rras	Degree: 2.0					74	LOC103394313	Degree: 6.0
75	kcnj5	Degree: 2.0					75	nlk	Degree: 6.0
76	LOC103395707	Degree: 2.0					76	LOC103379287	Degree: 6.0
77	LOC103390031	Degree: 2.0					77	ahsa1	Degree: 6.0
78	LOC103388701	Degree: 2.0					78	tnfrsf13b	Degree: 6.0
79	LOC103394313	Degree: 2.0					79	KCNJ15	Degree: 6.0
80	LOC103398145	Degree: 2.0					80	il17ra	Degree: 6.0
81	LOC103389305	Degree: 2.0					81	il17rb	Degree: 6.0
82	LOC103385939	Degree: 2.0					82	Il17f	Degree: 6.0
83	LOC103385870	Degree: 2.0					83	FGF6	Degree: 6.0
84	LOC103389897	Degree: 2.0					84	LOC103393669	Degree: 6.0
85	LOC103378863	Degree: 2.0					85	LOC103382777	Degree: 6.0
86	tnfrsf13b	Degree: 2.0					86	lamb2	Degree: 6.0
87	LOC103391671	Degree: 2.0					87	ENSCSEP00000013475	Degree: 6.0
88	LOC103385809	Degree: 2.0					88	CCND1	Degree: 6.0
89	LOC103393647	Degree: 2.0					89	itpr2	Degree: 6.0
90	PLCB2	Degree: 2.0					90	ITPR1	Degree: 6.0
							91	lrp6	Degree: 6.0
							92	Agrn	Degree: 6.0
							93	lipe	Degree: 4.0
							94	LOC103393794	Degree: 4.0
							95	epo	Degree: 4.0
							96	LOC103395051	Degree: 4.0
							97	LOC103388693	Degree: 4.0
							98	LOC103397976	Degree: 4.0
							99	LOC103391279	Degree: 4.0
							100	LOC103398145	Degree: 4.0
							101	LOC103385743	Degree: 4.0
							102	LOC103385572	Degree: 4.0
							103	LOC103384824	Degree: 4.0
							104	tshr	Degree: 4.0
							105	LOC103379776	Degree: 4.0
							106	LOC103379763	Degree: 4.0
							107	pth1r	Degree: 4.0
							108	LOC103399891	Degree: 4.0
							109	LOC103378288	Degree: 4.0
							110	LOC103377999	Degree: 4.0
							111	LOC103385809	Degree: 4.0
							112	LOC103391138	Degree: 4.0
							113	GABRG3	Degree: 4.0
							114	LOC103382905	Degree: 4.0
							115	nfatc3	Degree: 2.0
							116	vegfb	Degree: 2.0
							117	tnr	Degree: 2.0
							118	igf1	Degree: 2.0
							119	angpt2	Degree: 2.0
							120	mknk2	Degree: 2.0
							121	g6pc	Degree: 2.0
							122	tpcn2	Degree: 2.0
							123	LOC103390031	Degree: 2.0
							124	LOC103389305	Degree: 2.0
							125	LOC103386552	Degree: 2.0
							126	LOC103386161	Degree: 2.0
							127	LOC103385833	Degree: 2.0
							128	LOC103386020	Degree: 2.0
							129	LOC103384160	Degree: 2.0
							130	fblim1	Degree: 2.0
							131	LOC103381754	Degree: 2.0
							132	LOC103380577	Degree: 2.0
							133	LOC103380242	Degree: 2.0
							134	LOC103393647	Degree: 2.0
							135	LOC103391315	Degree: 2.0
							136	LOC103389423	Degree: 2.0
							137	sgk2	Degree: 2.0
							138	adm	Degree: 2.0
							139	LOC103378534	Degree: 2.0
							140	fras1	Degree: 2.0
							141	LOC107988495	Degree: 2.0
							142	GPR119	Degree: 2.0
							143	GABRA3	Degree: 2.0
							144	EZR	Degree: 2.0
							145	LOC103385629	Degree: 2.0
							146	dock1	Degree: 2.0
							147	DRD5	Degree: 2.0
							148	CCKAR	Degree: 2.0
							149	BDKRB2	Degree: 2.0

## Sheet: Table  S2
List of gene primers for qRT-PCR validation
Primer name	Primer sequence (5’-3’)	Usage	Gene ID
hsc70-qF	CTGCTGCTTCTGGATGTCAC	qRT validation	103395053
hsc70-qR	GGCTGGTTGTCTGAGTAGGT	qRT validation
β-actin-qF	GCTGTGCTGTCCCTGTA	qRT validation	103393304
β-actin-qR	GAGTAGCCACGCTCTGTC	qRT validation
Fosb-qF	CAGCCAAACTGTAAGATCCCAT	qRT validation	103378452
Fosb-qR	TCCTTCATAGTCATGCCCACA	qRT validation
Jun-qF	CGTTCCGATTCACCTGTTTAT	qRT validation	103376719
Jun-qR	CGTAGATGGGTAGTTGTGGC	qRT validation
hspa4l-qF	GTAAGAATCACGCTGCTCCG	qRT validation	103377181
hspa4l-qR	GACCGAGAAACATCCTATCCG	qRT validation
cacna1a-qF	CGGACTCACCGAGAAACAATG	qRT validation	103383187
cacna1a-qR	ACCAGAGCACCACTAACCACTA	qRT validation
cxcr4-qF	CACGGGCTCTTCCAACATAC	qRT validation	103392313
cxcr4-qR	TGCTGAAAACGGAAAACAAC	qRT validation
cacng4-qF	ACAGTCCTCTTCACCTTACGCT	qRT validation	103384110
cacng4-qR	TCCACCCATTTTTATTCCAACT	qRT validation
camk2b-qF	CCACAGACAGCAGCAACACA	qRT validation	103389653
camk2b-qR	CGTAAGCCTCAAAGTCTCCG	qRT validation
esrra-qF	TAGTGTGTGGAGACGTTGCT	qRT validation	103394741
esrra-qR	TGGTAAAGCGACATGCTTGG	qRT validation
dmrt1-qF	CCGGACGGCTTCGTGTC	Sex identification	103397807
dmrt1-qF	CCGGACGGCTTCGTGTC
Sex-F	CCTAAATGATGGATGTAGATTCTGTC	Sex identification	/
Sex-R	GATCCAGAGAAAATAAACCCAGG

## Sheet: Table S3
Results of data quality control
SampleName	CleanReads	CleanBases	CleanQ20	CleanQ30
CT-F1	24420329	7311683996	96.12	90.77
CT-F2	23656619	7080258528	96.34	91.39
CT-F3	28828066	8639251028	95.21	88.99
CT-M1	31580900	9450242202	96.12	90.97
CT-M2	24080511	7213436208	95.31	89.34
CT-M3	29632177	8863327492	95.52	90
HS1h-F1	24828277	7440077142	96.02	90.62
HS1h-F2	24078707	7211952440	95.83	90.31
HS1h-F3	27152285	8133092146	95.78	90.17
HS1h-M1	27510956	8239639276	95.22	89.25
HS1h-M2	30018902	8967733626	95.99	90.56
HS1h-M3	26162411	7840514274	95.95	90.4
HS2h-F1	21945331	6576601936	96.15	90.79
HS2h-F2	23877140	7154242960	95.77	90.45
HS2h-F3	27501093	8241145606	95.99	90.67
HS2h-M1	30209573	9047905948	95.48	89.77
HS2h-M2	32708138	9800611200	95.38	89.46
HS2h-M3	34432020	10318176024	95.84	90.49
HS3h-F1	29849407	8938248064	95.82	90.13
HS3h-F2	20532098	6150931442	96.39	91.35
HS3h-F3	21464426	6432767900	95.7	90.1
HS3h-M1	29553674	8855386848	95.91	90.4
HS3h-M2	25577366	7663617436	96.17	91.14
HS3h-M3	24545327	7352126166	96.09	90.83
HS5h-F1	29669229	8881426736	95.97	90.58
HS5h-F2	28333031	8483987906	95.86	90.55
HS5h-F3	35031388	10481944436	96.31	91.22
HS5h-M1	31997692	9582368902	96.35	91.56
HS5h-M2	30074424	9006896758	95.32	89.63
HS5h-M3	20436467	6114352494	95.8	90.44

## Sheet: Table S4
Reference genome matching analysis
sample	totalreads	totalmapped
CT-F1	24420329	0.9084
CT-F2	23656619	0.9066
CT-F3	28828066	0.9026
CT-M1	31580900	0.9067
HS1h-F2	24078707	0.9029
HS1h-F1	24828277	0.9029
CT-M2	24080511	0.9014
CT-M3	29632177	0.9016
HS1h-M2	30018902	0.9054
HS1h-M1	27510956	0.9018
HS1h-F3	27152285	0.9025
HS1h-M3	26162411	0.908
HS2h-F2	23877140	0.906
HS2h-F1	21945331	0.9083
HS2h-F3	27501093	0.904
HS2h-M1	30209573	0.9006
HS2h-M2	32708138	0.9035
HS2h-M3	34432020	0.9053
HS3h-F1	29849407	0.9046
HS3h-F3	21464426	0.9048
HS3h-F2	20532098	0.906
HS3h-M1	29553674	0.9074
HS3h-M3	24545327	0.9054
HS3h-M2	25577366	0.9064
HS5h-F1	29669229	0.9015
HS5h-F2	28333031	0.8979
HS5h-F3	35031388	0.9095
HS5h-M1	31997692	0.9074
HS5h-M2	30074424	0.8997
HS5h-M3	20436467	0.9009

## Sheet: Table S5
Overall differentially expressed gene(DEGs) data statistics
	group	All	UP	Down
Female	CT-F-BvsHS-1h-F-B	2761	854	1907
	CT-F-BvsHS-2h-F-B	3709	1263	2446
	CT-F-BvsHS-3h-F-B	5724	2444	3280
	CT-F-BvsHS-5h-F-B	1625	749	876
		13819	5310	8509
Male	CT-M-BvsHS-1h-M-B	2935	713	2222
	CT-M-BvsHS-2h-M-B	5677	2014	3663
	CT-M-BvsHS-3h-M-B	5092	1965	3127
	CT-M-BvsHS-5h-M-B	1944	615	1329
		15648	5307	10341

## Sheet: Table S6
KEGG enrichment of Female in cluster 1 and cluster 2 (Figure 3C)
#Pathway	sheta (3224)	All-gene (19289)	Pvalue	Qvalue	Pathway ID	Level 1	Level 2	Genes	KOs
Spliceosome	70	197	1.12228e-10	3.8831e-08	ko03040	Genetic Information Processing	Transcription	XP_008307013.1;XP_008320882.1;XP_008314366.1;XP_024916102.1;XP_008325601.1;XP_008306715.1;XP_008329969.1;XP_016891259.1;XP_008313343.1;XP_016888113.1;XP_008322811.1;XP_008318702.1;XP_008316549.1;XP_008313681.1;XP_008307879.1;XP_008319165.1;XP_024911635.1;XP_008332676.1;XP_008325442.1;XP_008318033.1;XP_008331659.1;XP_008320731.1;XP_008313055.1;XP_008329829.1;XP_008322254.1;XP_008330665.1;XP_008327…	K12816+K12844+K12840+K11094+K12819+K11096+K11087+K09567+K12845+K12836+K11097+K11099+K11098+K11091+K11095+K11092+K12878+K12880+K12884+K12848+K12860+K12834+K12857+K12813+K12811+K12835+K12870+K12831+K12832+K12824+K12662+K12883+K12887+K12864+K12621+K12626+K12625+K12627+K10599+K12876+K12850+K12877+K12849+K12869+K12890+K12822+K12733+K12825+K12892+K12893+K03283+K12820+K12874+K12741+K12823+K11093+K12886+…
DNA replication	26	58	4.99312e-07	8.63809e-05	ko03030	Genetic Information Processing	Replication and repair	XP_008315122.1;XP_008316194.1;XP_008331092.1;XP_008320918.1;XP_008334746.1;XP_024921013.1;XP_024919869.1;XP_008325084.1;XP_008318833.1;XP_008334206.1;XP_024921012.1;XP_008319492.1;XP_008332548.1;XP_008324900.1;XP_008335395.1;XP_008307599.1;XP_008327987.1;XP_016897578.2;XP_008315562.1;XP_008331121.1;XP_008309347.1;XP_008308460.1;XP_016896328.2;XP_024908680.1;XP_008305733.1;XP_008333740.1	K10754+K10755+K10756+K10739+K02328+K10744+K10745+K03506+K02540+K02212+K02321+K07466+K02327+K04799+K10743+K02325+K02326+K02324
Fanconi anemia pathway	30	79	4.82384e-06	0.000556349	ko03460	Genetic Information Processing	Replication and repair	XP_008313318.1;XP_008315695.2;XP_008329003.1;XP_008309059.1;XP_008320918.1;XP_008333800.1;XP_024921013.1;XP_008309535.1;XP_008334945.1;XP_024912183.1;XP_024910594.1;XP_024920123.1;XP_024921012.1;XP_024912592.1;XP_008334151.1;XP_024915816.1;XP_016886559.2;XP_024911000.1;XP_008307599.1;XP_024921034.1;XP_008317250.1;XP_008309671.1;XP_008316409.1;XP_008336048.2;XP_008331121.1;XP_008308690.1;XP_008336…	K10858+K10484+K06054+K03511+K10739+K03165+K10898+K10894+K10901+K08775+K11832+K02350+K03510+K10891+K07466+K10895+K10888+K10892+K06640+K13960+K10606+K10993+K03509
Proteasome	26	68	1.76299e-05	0.00152498	ko03050	Genetic Information Processing	Folding, sorting and degradation	XP_024915281.1;XP_008313568.1;XP_008311957.1;XP_008314191.1;XP_008323596.1;XP_008326288.1;XP_008308100.1;XP_008316071.1;XP_008323753.1;XP_008309849.1;XP_008332973.1;XP_016888184.1;XP_008318583.1;XP_008318422.1;XP_008311014.1;XP_008307633.1;XP_008311949.1;XP_008322667.1;XP_008306042.1;XP_008335263.1;XP_008329166.1;XP_008329165.1;XP_008336097.1;XP_008335540.1;XP_008328616.1;XP_024910620.1	K06691+K04687+K03066+K03061+K03033+K06698+K02732+K02735+K02738+K02728+K02737+K03039+K03037+K02729+K02730+K02739+K06697+K02740+K03031
Nucleotide excision repair	27	75	4.31669e-05	0.00289519	ko03420	Genetic Information Processing	Replication and repair	XP_008315737.1;XP_008316969.1;XP_008312425.1;XP_008315122.1;XP_008316194.1;XP_008331092.1;XP_008320918.1;XP_008330026.1;XP_008310914.1;XP_008334746.1;XP_024921013.1;XP_008318833.1;XP_008334206.1;XP_008308494.1;XP_008307125.1;XP_008335082.1;XP_024921012.1;XP_008335395.1;XP_008307599.1;XP_008327987.1;XP_024909708.1;XP_008331121.1;XP_008309347.1;XP_008308460.1;XP_016896328.2;XP_024908680.1;XP_008333…	K10847+K10838+K10841+K10754+K10755+K10756+K10739+K03144+K10845+K02328+K03506+K10846+K10844+K10570+K07466+K02327+K06634+K02325+K02326+K02324
RNA polymerase	20	49	5.43637e-05	0.00289519	ko03020	Genetic Information Processing	Transcription	XP_008315199.3;XP_008320782.2;XP_008321202.1;XP_024911327.1;XP_008329462.1;XP_008321468.1;XP_008329470.1;XP_008306718.1;XP_008313705.1;XP_008325377.1;XP_008325757.1;XP_008328462.1;XP_024912024.1;XP_008333785.1;XP_008329463.1;XP_008308047.1;XP_024920423.1;XP_008332195.1;XP_008332197.1;XP_024908166.1	K03005+K03027+K03023+K03006+K03016+K03017+K03012+K03015+K03020+K03022+K03021+K03026+K03018
Mismatch repair	16	35	5.85731e-05	0.00289519	ko03430	Genetic Information Processing	Replication and repair	XP_008313318.1;XP_008315122.1;XP_008316194.1;XP_008331092.1;XP_008320918.1;XP_008334746.1;XP_024921013.1;XP_008318833.1;XP_024921012.1;XP_008320710.1;XP_008335395.1;XP_008307599.1;XP_008327987.1;XP_008331121.1;XP_016896328.2;XP_024908680.1	K10858+K10754+K10755+K10756+K10739+K02328+K10746+K07466+K02327
Other types of O-glycan biosynthesis	25	77	0.000516739	0.0223489	ko00514	Metabolism	Glycan biosynthesis and metabolism	XP_008312365.1;XP_008316634.1;XP_008313987.1;XP_008305686.1;XP_008317578.1;XP_008307080.1;XP_024910992.1;XP_008334084.1;XP_008333897.1;XP_008336481.3;XP_008334806.1;XP_008310037.1;XP_008327484.1;XP_008314758.1;XP_008330054.1;XP_008306079.1;XP_016886582.1;XP_024921750.1;XP_008336884.2;XP_008336676.1;XP_016893913.1;XP_008316376.1;XP_016891098.1;XP_024919314.1;XP_008331112.1	K05948+K03691+K13676+K07966+K13675+K00710+K00728+K13646+K00731+K11703+K00781
Base excision repair	20	59	0.00098993	0.0380573	ko03410	Genetic Information Processing	Replication and repair	XP_008333769.1;XP_008307250.1;XP_008334746.1;XP_008317454.1;XP_008314313.1;XP_024909230.1;XP_008336801.1;XP_008333151.1;XP_008324831.1;XP_008334206.1;XP_016897279.1;XP_008327987.1;XP_008331115.1;XP_016897578.2;XP_008309347.1;XP_008308460.1;XP_008309716.1;XP_024908680.1;XP_008305733.1;XP_008333740.1	K03648+K10802+K02328+K10772+K10771+K03575+K10798+K10569+K03506+K02327+K04799+K02325+K02326+K20813+K02324
Cell cycle	48	187	0.00118204	0.0408986	ko04110	Cellular Processes	Cell growth and death	XP_008314048.2;XP_008322266.1;XP_024908200.1;XP_008324381.1;XP_024921639.1;XP_008324409.3;XP_008310868.1;XP_008308371.1;XP_008306109.1;XP_008334375.1;XP_008309357.1;XP_008315979.1;XP_008318341.1;XP_008326458.1;XP_008334792.1;XP_008311127.1;XP_016894962.1;XP_016891077.1;XP_024908402.1;XP_024921266.1;XP_008319492.1;XP_008332548.1;XP_024918476.1;XP_008315662.1;XP_008336228.1;XP_024912903.1;XP_008312…	K06067+K02537+K02604+K03364+K03355+K03359+K09993+K03347+K06628+K12456+K03358+K02206+K03353+K03351+K13377+K06635+K06631+K02214+K02216+K02540+K02212+K05868+K06669+K02603+K02607+K06629+K04402+K06639+K03363+K21770+K06634+K08866+K06627+K02178+K09389+K17454+K03354+K10500+K02213+K06640+K06633+K06670+K04685+K03348+K03352
Homologous recombination	18	53	0.00169851	0.0534257	ko03440	Genetic Information Processing	Replication and repair	XP_008320918.1;XP_008334746.1;XP_008333800.1;XP_024921013.1;XP_024912183.1;XP_016886740.1;XP_024917141.1;XP_024910594.1;XP_024921734.1;XP_024921012.1;XP_024911000.1;XP_008307599.1;XP_008327987.1;XP_008334967.1;XP_008336673.1;XP_008331121.1;XP_024908680.1;XP_008327029.1	K10739+K02328+K03165+K10901+K20776+K10877+K08775+K10871+K07466+K02327+K10728+K10875+K10683
Epstein-Barr virus infection	65	280	0.00297452	0.0857654	ko05169	Human Diseases	Infectious disease: viral	XP_024915281.1;XP_008313577.1;XP_008314048.2;XP_008336669.1;XP_008326101.1;XP_008334135.1;XP_008329003.1;XP_024912210.1;XP_008311957.1;XP_008309059.1;XP_008314191.1;XP_008323596.1;XP_008324724.1;XP_016895701.1;XP_008316985.1;XP_008326512.1;XP_008306806.1;XP_008310868.1;XP_008333804.1;XP_008327050.1;XP_008310584.2;XP_008323656.1;XP_008323657.2;XP_008318341.1;XP_016888184.1;XP_008308248.1;XP_016891…	K06691+K04467+K06067+K08057+K08738+K03173+K06054+K08056+K03066+K03511+K03061+K03033+K07370+K04430+K04399+K06066+K06450+K06452+K12671+K04734+K04441+K06453+K06468+K02206+K03039+K03171+K04398+K04440+K05414+K07371+K03037+K04733+K03175+K06053+K05718+K05859+K09279+K01510+K07606+K04402+K04730+K06752+K10785+K06065+K08058+K07209+K06627+K09389+K17454+K06256+K03031
Folate biosynthesis	15	45	0.00489851	0.130376	ko00790	Metabolism	Metabolism of cofactors and vitamins	XP_008330660.1;XP_008310767.1;XP_008320346.1;XP_024913413.1;XP_024911895.1;XP_008309625.1;XP_016890149.1;XP_008333978.1;XP_016890230.1;XP_008312166.2;XP_024910021.1;XP_008308254.1;XP_008322723.1;XP_008334216.1;XP_008324849.1	K01724+K03635+K00501+K00502+K00011+K01495+K01077+K00072+K01307+K00357
Basal transcription factors	15	46	0.00616599	0.152388	ko03022	Genetic Information Processing	Transcription	XP_008331601.1;XP_024918860.1;XP_024916621.1;XP_008308097.1;XP_008330026.1;XP_008310914.1;XP_008327206.1;XP_008327927.1;XP_008317246.1;XP_008316507.1;XP_008307125.1;XP_024919580.1;XP_024909837.1;XP_024909708.1;XP_008335771.1	K14535+K03132+K03122+K03120+K03144+K10845+K14651+K03138+K14649+K03127+K10844+K03139+K03129+K06634
Fat digestion and absorption	20	70	0.00907275	0.209278	ko04975	Organismal Systems	Digestive system	XP_008334840.1;XP_008307844.1;XP_008322487.1;XP_008334291.1;XP_008307644.1;XP_016890763.1;XP_008311264.1;XP_024912638.1;XP_008336073.2;XP_008329296.1;XP_008325035.1;XP_008321829.1;XP_024909875.1;XP_008327658.1;XP_024908157.1;XP_008323853.1;XP_008334923.1;XP_008334230.1;XP_024909200.1;XP_008330485.1	K01047+K08760+K08757+K14463+K14462+K05641+K11155+K01080+K08750+K11160
Fatty acid biosynthesis	10	29	0.0156132	0.328658	ko00061	Metabolism	Lipid metabolism	XP_008329794.1;XP_008333741.1;XP_008329304.1;XP_008312707.1;XP_008312605.1;XP_008308155.1;XP_008306268.1;XP_008319508.1;XP_008334165.1;XP_008328814.1	K09458+K01946+K01071+K22540+K00665+K18660+K11539+K15013
Staphylococcus aureus infection	19	69	0.0161479	0.328658	ko05150	Human Diseases	Infectious disease: bacterial	XP_008315527.2;XP_008331141.1;XP_008330978.1;XP_008315036.1;XP_008316078.1;XP_008330892.1;XP_008324102.2;XP_008315888.1;XP_008316052.1;XP_008316051.1;NP_001281129.1;XP_008335960.1;XP_024914731.1;XP_008318423.1;XP_024920314.1;XP_024920399.1;XP_024919680.1;NP_001281134.1;XP_008312834.1	K03990+K01315+K01335+K03905+K05718+K12560+K07604+K06752+K03992+K03988+K10785+K06464+K06461
Notch signaling pathway	27	108	0.0179313	0.344284	ko04330	Environmental Information Processing	Signal transduction	XP_008314048.2;XP_008319316.1;XP_008312365.1;XP_008316236.2;XP_008330280.1;XP_008329003.1;XP_008318282.1;XP_024921688.1;XP_008319325.1;XP_008335403.1;XP_008326512.1;XP_008321562.2;XP_008310868.1;XP_008315111.2;XP_008316258.1;XP_016887899.1;XP_008327484.1;XP_008314758.1;XP_008318801.1;XP_024916262.1;XP_008315222.1;XP_024912833.1;XP_008318423.1;XP_024909708.1;XP_016897993.1;XP_016891845.1;XP_008311…	K06067+K06055+K05948+K09091+K06054+K06058+K02353+K06172+K06066+K06051+K06053+K23616+K06065+K04497+K06059
Cytokine-cytokine receptor interaction	62	289	0.0204093	0.344284	ko04060	Environmental Information Processing	Signaling molecules and interaction	XP_024919125.1;XP_024919494.1;XP_008314365.1;XP_016893156.1;NP_001315174.1;XP_008313568.1;XP_008321478.1;XP_024917045.1;XP_008311022.1;XP_024913042.1;XP_024910441.1;XP_008333452.1;XP_008333804.1;XP_008326818.1;XP_024908267.1;XP_024913906.1;XP_024912790.1;XP_024921817.1;XP_008322720.1;XP_024920422.1;XP_008311127.1;XP_016897764.1;XP_024921224.1;XP_024919499.1;XP_008321097.1;XP_024909020.1;NP_001281…	K05090+K05162+K05074+K04178+K04177+K04179+K04180+K21283+K04687+K05143+K05061+K21097+K05408+K05166+K05080+K12671+K04304+K04193+K05439+K14625+K05478+K04389+K05468+K05414+K13377+K22687+K05474+K13578+K05512+K02582+K22672+K22673+K04388+K05164+K02583+K12964+K16062+K16597+K14624+K10030+K12672+K05066+K05067+K16621+K05077+K05071+K05472+K05141+K04666+K05477+K05059+K05498+K05497+K13594+K04675+K05421+K13072+…
Glycosylphosphatidylinositol (GPI)-anchor biosynthesis	9	26	0.0208301	0.344284	ko00563	Metabolism	Glycan biosynthesis and metabolism	XP_008322706.1;XP_008324381.1;XP_008313882.1;XP_008305924.2;XP_008330598.1;XP_008319495.3;XP_008312870.1;XP_008308246.1;XP_008332569.1	K09658+K05288+K05287+K05284+K03434+K05293+K03861+K05291+K05289
Fatty acid metabolism	22	85	0.0208959	0.344284	ko01212	Metabolism	Global and overview maps	XP_008329794.1;XP_008311596.1;XP_008329430.1;XP_008333720.1;XP_008312707.1;XP_008335728.1;XP_008330468.1;XP_008312605.1;XP_008328860.1;XP_008308155.1;XP_024916934.1;XP_024908584.1;XP_008306268.1;XP_008333530.1;XP_008320270.1;XP_008319900.1;XP_024913352.1;XP_008319508.1;XP_008312767.1;XP_008334165.1;XP_008328814.1;XP_008311341.1	K09458+K10251+K01074+K09479+K22540+K08764+K00626+K00665+K10249+K18660+K00507+K07508+K10250+K10244+K10203+K00232+K11539+K15013
Viral protein interaction with cytokine and cytokine receptor	25	101	0.0248665	0.391083	ko04061	Environmental Information Processing	Signaling molecules and interaction	XP_024919125.1;XP_016893156.1;XP_008311022.1;XP_024910441.1;XP_008333804.1;XP_008326818.1;XP_024908267.1;XP_024912790.1;XP_024921817.1;XP_008322720.1;XP_016897764.1;XP_024921224.1;NP_001281156.1;XP_008309875.1;XP_008331982.1;XP_008325365.1;XP_008332071.1;XP_008309514.1;XP_008327665.1;XP_008306526.1;XP_008334168.1;XP_008317951.1;XP_024921816.1;XP_016890639.1;XP_008334064.2	K05090+K04178+K04177+K04179+K04180+K21097+K05408+K12671+K04304+K04193+K14625+K05468+K05512+K12964+K16062+K16597+K14624+K10030+K12672+K05141+K05477+K13072+K21092+K16595+K05069
Riboflavin metabolism	6	15	0.0276993	0.416694	ko00740	Metabolism	Metabolism of cofactors and vitamins	XP_024912733.1;XP_024917699.1;XP_008336196.3;XP_024908496.1;XP_016890571.1;XP_008334163.1	K14394+K00953+K14379+K05901
RNA degradation	28	118	0.0311488	0.449062	ko03018	Genetic Information Processing	Folding, sorting and degradation	XP_024921341.1;XP_008319550.1;XP_008324148.1;XP_008309975.1;XP_008321471.1;XP_008309059.1;XP_008319769.1;XP_008325676.1;XP_008309437.1;XP_008329440.1;XP_008307243.1;XP_008332568.1;XP_008325043.1;XP_008331430.1;XP_008336829.1;XP_008329212.1;XP_008314659.2;XP_008313550.1;XP_008317717.1;XP_008331571.1;XP_008324135.1;XP_008314795.1;XP_024913776.1;XP_008327369.1;XP_008333489.1;XP_008323814.1;XP_008330…	K14443+K00962+K03679+K12602+K03514+K12584+K12585+K12593+K12589+K12590+K11600+K03681+K12586+K12621+K12626+K12625+K12627+K12571+K12581+K01148+K12617+K12603+K01689+K00850
NF-kappa B signaling pathway	33	144	0.0330899	0.457964	ko04064	Environmental Information Processing	Signal transduction	XP_024919494.1;XP_008313577.1;XP_008336755.1;XP_008334135.1;XP_008324724.1;XP_008327050.1;XP_008308248.1;XP_008322720.1;XP_024916975.1;NP_001281143.1;XP_008308373.1;XP_024911824.1;NP_001281156.1;XP_008309629.1;XP_008313408.2;XP_008309875.1;XP_024915827.1;XP_024908496.1;XP_008331982.1;XP_008325365.1;XP_024920314.1;XP_008320688.1;XP_024920067.1;XP_016895814.1;XP_008334355.1;XP_008327665.1;XP_008307…	K05162+K04467+K08601+K03173+K07370+K04734+K03171+K05468+K07371+K04733+K03175+K10130+K05512+K05859+K01348+K12964+K05399+K04730+K16062+K10030+K10785+K23324+K20912+K07367+K07209+K05477+K10652+K06527+K07369+K16595+K05480
Aminoacyl-tRNA biosynthesis	17	66	0.0407144	0.541814	ko00970	Genetic Information Processing	Translation	XP_008307026.1;XP_008306260.1;XP_008330919.1;XP_008309059.1;XP_024914910.1;XP_008333765.1;XP_024914615.1;XP_008324004.1;XP_008321039.1;XP_008324377.1;XP_008330295.1;XP_008308646.1;XP_024917297.1;XP_008306155.1;XP_008317654.1;XP_008335380.1;XP_008314557.1	K01893+K01889+K01881+K01868+K02433+K02435+K01885+K01873+K01866+K00604+K01887+K01880+K01886+K01872
PPAR signaling pathway	24	101	0.0428603	0.549247	ko03320	Organismal Systems	Endocrine system	XP_008332661.1;XP_008307784.1;NP_001287935.1;XP_008322372.1;XP_008307644.1;XP_008335728.1;XP_016895167.1;XP_008333524.1;XP_024920736.1;XP_008329914.1;XP_024916934.1;XP_008321296.1;XP_008329835.1;XP_008323411.1;XP_008325596.1;XP_008321563.1;XP_008321861.1;XP_024913352.1;XP_008312767.1;XP_024915753.1;XP_008305728.2;XP_008334165.1;XP_008334230.1;XP_008311773.1	K07431+K08756+K08770+K08758+K08757+K08764+K01059+K08752+K00507+K08762+K08755+K08753+K00029+K00232+K08745+K01596+K15013+K08750
IL-17 signaling pathway	32	143	0.0475162	0.587164	ko04657	Organismal Systems	Immune system	XP_008313577.1;XP_008334135.1;XP_008313568.1;XP_024913042.1;XP_008311122.1;XP_008335634.1;XP_008330328.1;XP_008333804.1;XP_008327050.1;XP_008310584.2;XP_008308248.1;XP_024921817.1;XP_008332472.1;XP_016890072.1;XP_008316820.1;XP_008307680.1;XP_008308373.1;XP_024913327.1;XP_008330466.1;XP_008331982.1;XP_008325365.1;XP_008310585.1;XP_024909872.1;XP_008334355.1;XP_008332071.1;XP_008309514.1;XP_008316…	K04467+K03173+K04687+K05166+K04379+K13088+K04449+K12671+K04734+K04441+K03171+K14625+K04398+K04440+K12890+K03175+K05164+K07994+K16597+K14624+K10030+K21124+K07209+K21125+K01403+K03352

## Sheet: Table S7
KEGG enrichment of Male in cluster 1 and cluster 2 (Figure 3D)
#Pathway	sheta (3067)	All-gene (19289)	Pvalue	Qvalue	Pathway ID	Level 1	Level 2	Genes	KOs
Spliceosome	64	197	5.37653e-09	1.86566e-06	ko03040	Genetic Information Processing	Transcription	XP_008307013.1;XP_008320882.1;XP_008314366.1;XP_024916102.1;XP_008325601.1;XP_008306715.1;XP_008329969.1;XP_016891259.1;XP_008313343.1;XP_008333579.1;XP_016888113.1;XP_008322811.1;XP_008318702.1;XP_008316549.1;XP_008313681.1;XP_008307879.1;XP_008319165.1;XP_024911635.1;XP_008332676.1;XP_008325442.1;XP_008331659.1;XP_008320731.1;XP_008313055.1;XP_008329829.1;XP_008322254.1;XP_008329717.1;XP_008319…	K12816+K12844+K12840+K11094+K12819+K11096+K11087+K09567+K12845+K03283+K12836+K11097+K11099+K11098+K11091+K11095+K11092+K12878+K12880+K12848+K12860+K12834+K12857+K12813+K12831+K12832+K12824+K12870+K12886+K12662+K12883+K12621+K12626+K12625+K12627+K12876+K12850+K12877+K12849+K12890+K12822+K12837+K12733+K12825+K12892+K12893+K12820+K12811+K12835+K12741+K12823+K11093+K12864+K10599+K12818+K12869
DNA replication	26	58	1.82088e-07	3.15922e-05	ko03030	Genetic Information Processing	Replication and repair	XP_008315122.1;XP_008320918.1;XP_008334746.1;XP_024921013.1;XP_024919869.1;XP_008325084.1;XP_008318833.1;XP_008308460.1;XP_008334206.1;XP_024908680.1;XP_024921012.1;XP_008305733.1;XP_008319492.1;XP_008332548.1;XP_008324900.1;XP_008316194.1;XP_008331092.1;XP_008335395.1;XP_008307599.1;XP_008327987.1;XP_016897578.2;XP_008315562.1;XP_008331121.1;XP_008309347.1;XP_016896328.2;XP_008333740.1	K10754+K10739+K02328+K10744+K10745+K02326+K03506+K04799+K02540+K02212+K02321+K10755+K10756+K07466+K02327+K10743+K02325+K02324
Fanconi anemia pathway	30	79	1.684e-06	0.000194783	ko03460	Genetic Information Processing	Replication and repair	XP_008313318.1;XP_008329003.1;XP_008309059.1;XP_008320918.1;XP_024921034.1;XP_008333800.1;XP_024921013.1;XP_008334945.1;XP_024912183.1;XP_024910594.1;XP_024920123.1;XP_024921012.1;XP_024912592.1;XP_008334151.1;XP_008319579.1;XP_008315695.2;XP_024915816.1;XP_016886559.2;XP_024911000.1;XP_008307599.1;XP_008309535.1;XP_008317250.1;XP_008309671.1;XP_008316409.1;XP_008336048.2;XP_008331121.1;XP_008308…	K10858+K06054+K03511+K10739+K10898+K03165+K10894+K10901+K08775+K11832+K02350+K03510+K03509+K10484+K10891+K07466+K10895+K10888+K10892+K06640+K13960+K10606+K10993
Proteasome	24	68	7.20227e-05	0.00624797	ko03050	Genetic Information Processing	Folding, sorting and degradation	XP_008311949.1;XP_008314191.1;XP_008323596.1;XP_008308100.1;XP_008316071.1;XP_008323753.1;XP_008329166.1;XP_008309849.1;XP_008332973.1;XP_016888184.1;XP_008318583.1;XP_008318422.1;XP_008311014.1;XP_024915281.1;XP_008307633.1;XP_008311957.1;XP_008322667.1;XP_008306042.1;XP_008326288.1;XP_008335263.1;XP_008329165.1;XP_008335540.1;XP_008328616.1;XP_024910620.1	K03066+K03061+K03033+K02732+K02735+K02738+K02740+K02728+K02737+K03039+K03037+K02729+K02730+K06691+K02739+K06697+K06698+K03031
Mismatch repair	15	35	0.000136348	0.00857159	ko03430	Genetic Information Processing	Replication and repair	XP_008313318.1;XP_008315122.1;XP_008320918.1;XP_008334746.1;XP_024921013.1;XP_008318833.1;XP_024908680.1;XP_024921012.1;XP_008316194.1;XP_008331092.1;XP_008335395.1;XP_008307599.1;XP_008327987.1;XP_008331121.1;XP_016896328.2	K10858+K10754+K10739+K02328+K10755+K10756+K07466+K02327
Nucleotide excision repair	25	75	0.000148212	0.00857159	ko03420	Genetic Information Processing	Replication and repair	XP_008315737.1;XP_008312425.1;XP_008315122.1;XP_008320918.1;XP_008330026.1;XP_008310914.1;XP_008334746.1;XP_024921013.1;XP_008318833.1;XP_008308460.1;XP_008334206.1;XP_024908680.1;XP_008308494.1;XP_008307125.1;XP_008335082.1;XP_024921012.1;XP_008316194.1;XP_008331092.1;XP_008335395.1;XP_008307599.1;XP_008327987.1;XP_008331121.1;XP_008309347.1;XP_016896328.2;XP_008333740.1	K10847+K10841+K10754+K10739+K03144+K10845+K02328+K02326+K03506+K10846+K10844+K10570+K10755+K10756+K07466+K02327+K02325+K02324
RNA polymerase	18	49	0.000317917	0.0157596	ko03020	Genetic Information Processing	Transcription	XP_008315199.3;XP_008320782.2;XP_008321202.1;XP_024911327.1;XP_008329462.1;XP_008321468.1;XP_008329470.1;XP_008306718.1;XP_008313705.1;XP_008325377.1;XP_008325757.1;XP_008328462.1;XP_024912024.1;XP_008333785.1;XP_008332195.1;XP_008329463.1;XP_008308047.1;XP_024920423.1	K03005+K03027+K03023+K03006+K03016+K03017+K03012+K03015+K03020+K03022+K03021+K03026+K03018
Base excision repair	20	59	0.000515625	0.0223652	ko03410	Genetic Information Processing	Replication and repair	XP_008334746.1;XP_008317454.1;XP_008314313.1;XP_024909230.1;XP_008336801.1;XP_008333151.1;XP_008308460.1;XP_008334206.1;XP_024908680.1;XP_008305733.1;XP_008333769.1;XP_008307250.1;XP_016897279.1;XP_008327987.1;XP_008331115.1;XP_016897578.2;XP_008324831.1;XP_008309347.1;XP_008309716.1;XP_008333740.1	K02328+K10772+K10771+K03575+K10802+K10798+K02326+K03506+K04799+K03648+K02327+K10569+K02325+K20813+K02324
Homologous recombination	18	53	0.000941338	0.035307	ko03440	Genetic Information Processing	Replication and repair	XP_008320918.1;XP_008334746.1;XP_008333800.1;XP_024921013.1;XP_024912183.1;XP_016886740.1;XP_024910594.1;XP_024908680.1;XP_024921734.1;XP_024921012.1;XP_024911000.1;XP_008307599.1;XP_008327987.1;XP_008334967.1;XP_008336673.1;XP_008331121.1;XP_024917141.1;XP_008327029.1	K10739+K02328+K03165+K10901+K20776+K08775+K10871+K07466+K02327+K10728+K10875+K10877+K10683
Folate biosynthesis	16	45	0.00101749	0.035307	ko00790	Metabolism	Metabolism of cofactors and vitamins	XP_008330660.1;XP_008310767.1;XP_008320346.1;XP_024913413.1;XP_024911895.1;XP_008309625.1;XP_008333978.1;XP_016890230.1;XP_008318967.1;XP_008312166.2;XP_016890149.1;XP_024910021.1;XP_008308254.1;XP_008322723.1;XP_008334216.1;XP_008324849.1	K01724+K03635+K00501+K00502+K00011+K01077+K01495+K00072+K01307+K00357
Cell cycle	46	187	0.00132433	0.0417766	ko04110	Cellular Processes	Cell growth and death	XP_016894962.1;XP_008314048.2;XP_016891077.1;XP_024921266.1;XP_008322266.1;XP_024918476.1;XP_024908200.1;XP_008324381.1;NP_001288109.1;XP_024908477.1;XP_008332236.1;XP_024921639.1;XP_008324409.3;XP_008308642.1;XP_008310868.1;XP_008324887.1;XP_008308371.1;XP_008306109.1;XP_024908627.1;XP_008333513.2;XP_008334375.1;XP_024908668.1;XP_008309357.1;XP_008315979.1;XP_008318341.1;XP_008326458.1;XP_024908…	K06635+K06067+K06631+K02216+K02537+K05868+K02604+K03364+K04402+K04500+K03363+K03355+K03359+K21770+K06627+K09993+K03347+K03354+K06628+K10500+K12456+K03358+K02206+K03353+K02214+K02540+K02212+K06669+K02603+K02607+K06639+K08866+K02178+K09389+K17454+K02213+K06640+K06633+K03351+K13377+K03348+K03352
Notch signaling pathway	28	108	0.00498498	0.134294	ko04330	Environmental Information Processing	Signal transduction	XP_008314048.2;XP_008319316.1;XP_008312365.1;XP_008316236.2;XP_008330280.1;XP_008329003.1;XP_008319325.1;XP_024908686.1;XP_008335403.1;XP_008326512.1;XP_008321562.2;XP_008310868.1;XP_008315111.2;XP_008316258.1;XP_024908551.1;XP_016887899.1;XP_008327484.1;XP_008314758.1;XP_008318801.1;XP_024916262.1;XP_008315222.1;XP_008318282.1;XP_024912833.1;XP_024921688.1;XP_008318423.1;XP_016897993.1;XP_016891…	K06067+K06055+K05948+K09091+K06054+K02599+K06172+K06066+K06065+K06051+K06053+K06058+K02353+K23616+K04497+K06059
Riboflavin metabolism	7	15	0.00503118	0.134294	ko00740	Metabolism	Metabolism of cofactors and vitamins	XP_024912733.1;XP_024908496.1;XP_016898241.1;XP_008336196.3;XP_016890571.1;XP_024917699.1;XP_008334163.1	K14394+K14379+K00861+K00953+K05901
Basal transcription factors	14	46	0.00998309	0.247438	ko03022	Genetic Information Processing	Transcription	XP_008331601.1;XP_024918860.1;XP_024916621.1;XP_008308097.1;XP_008330026.1;XP_008310914.1;XP_008327927.1;XP_008317246.1;XP_008316507.1;XP_008307125.1;XP_024919580.1;XP_024909837.1;XP_008327206.1;XP_008335771.1	K14535+K03132+K03122+K03120+K03144+K10845+K03138+K14649+K03127+K10844+K03139+K03129+K14651
Glycosylphosphatidylinositol (GPI)-anchor biosynthesis	9	26	0.0152842	0.339221	ko00563	Metabolism	Glycan biosynthesis and metabolism	XP_008322706.1;XP_008324381.1;XP_008313882.1;XP_008305924.2;XP_008319495.3;XP_008312870.1;XP_008308246.1;XP_008332569.1;XP_008330598.1	K09658+K05288+K05287+K05284+K05293+K03861+K05291+K05289+K03434
Other types of O-glycan biosynthesis	20	77	0.0156413	0.339221	ko00514	Metabolism	Glycan biosynthesis and metabolism	XP_008312365.1;XP_008316634.1;XP_008313987.1;XP_008307080.1;XP_008316376.1;XP_024910992.1;XP_008333897.1;XP_008336481.3;XP_008327484.1;XP_008314758.1;XP_016886582.1;XP_024921750.1;XP_008336884.2;XP_008305686.1;XP_008336676.1;XP_016893913.1;XP_016891098.1;XP_024919314.1;XP_008334806.1;XP_008331112.1	K05948+K03691+K13676+K00710+K13675+K13646+K11703+K07966+K00781+K00728
RNA degradation	28	118	0.0171102	0.349249	ko03018	Genetic Information Processing	Folding, sorting and degradation	XP_024921341.1;XP_008319550.1;XP_008324148.1;XP_008309975.1;XP_008324135.1;XP_008309059.1;XP_008319769.1;XP_008325676.1;XP_008309437.1;XP_024913776.1;XP_008333489.1;XP_008329440.1;XP_008307243.1;XP_008332568.1;XP_008325043.1;XP_008331430.1;XP_008336829.1;XP_008329212.1;XP_008314659.2;XP_008313550.1;XP_008317717.1;XP_024908644.1;XP_008331571.1;XP_008321471.1;XP_008314795.1;XP_008327369.1;XP_008323…	K14443+K00962+K03679+K12602+K12584+K12585+K12593+K12617+K12603+K12589+K12590+K11600+K03681+K12586+K12621+K12626+K12625+K12627+K12571+K12581+K03514+K01148+K01689+K00850
Tyrosine metabolism	16	59	0.0193395	0.372823	ko00350	Metabolism	Amino acid metabolism	XP_008328743.1;XP_008308035.1;XP_008309010.2;XP_024920306.1;XP_024913413.1;XP_024920557.1;XP_008333371.1;XP_008328459.1;XP_024909207.1;XP_024911299.1;XP_008324787.1;XP_008324883.1;XP_008309623.1;XP_016890149.1;XP_008312052.1;XP_008323093.1	K00276+K00545+K00121+K00501+K01557+K00457+K00503+K14454+K01555+K00815+K00553+K01593
Metabolic pathways	380	2182	0.0223363	0.407932	ko01100	Metabolism	Global and overview maps	XP_008316736.1;XP_008314878.1;XP_024911464.1;XP_008309050.1;XP_008329794.1;XP_008335884.1;XP_008320664.1;XP_008315903.1;XP_008327094.1;XP_008311616.1;XP_008306078.1;XP_008309082.1;XP_016891183.1;XP_024917308.1;XP_016893888.2;XP_008330660.1;XP_008312508.1;XP_008333556.1;XP_008328743.1;XP_008315650.1;XP_008310767.1;XP_008336474.1;XP_008322609.1;XP_008328914.1;XP_008310168.1;XP_016898168.1;XP_024922…	K01640+K12309+K02264+K07408+K09458+K02272+K03103+K00286+K07819+K01522+K00657+K07748+K01197+K11153+K10105+K01724+K01620+K07127+K00276+K06134+K03635+K14677+K13756+K00976+K01008+K11425+K02369+K11426+K14394+K02260+K02366+K11417+K01047+K21138+K03375+K03948+K09658+K13510+K20736+K07436+K01068+K05288+K18494+K00816+K02131+K00456+K01230+K19787+K00545+K14379+K00432+K00544+K00933+K07508+K00416+K00861+K00547+…
Viral protein interaction with cytokine and cytokine receptor	24	101	0.0254276	0.441169	ko04061	Environmental Information Processing	Signaling molecules and interaction	XP_024919125.1;XP_016893156.1;XP_024910441.1;XP_008333804.1;XP_008332071.1;XP_008309514.1;XP_024908267.1;XP_016897764.1;XP_024921224.1;XP_008309875.1;XP_008311022.1;XP_008331982.1;XP_008325365.1;NP_001281156.1;XP_008326818.1;XP_008327665.1;XP_024912790.1;XP_008306526.1;XP_024921817.1;XP_008334168.1;XP_008322720.1;XP_008317951.1;XP_024921816.1;XP_016890639.1	K05090+K04178+K04177+K04179+K04180+K12671+K14625+K05141+K04193+K12964+K21097+K05408+K16062+K16597+K14624+K10030+K12672+K05512+K04304+K05477+K13072+K05468+K21092+K16595+K05069
Fatty acid biosynthesis	9	29	0.031432	0.519376	ko00061	Metabolism	Lipid metabolism	XP_008329794.1;XP_008329304.1;XP_008312605.1;XP_008308155.1;XP_008319508.1;XP_008333741.1;XP_008312707.1;XP_008334165.1;XP_008328814.1	K09458+K01071+K00665+K18660+K11539+K01946+K22540+K15013
Arginine biosynthesis	9	30	0.0387614	0.59721	ko00220	Metabolism	Amino acid metabolism	XP_008336474.1;XP_008318006.1;XP_024909207.1;XP_024914355.1;XP_024908625.1;XP_016895742.1;XP_008331393.1;XP_008315138.1;XP_008326250.1	K14677+K14454+K01915+K13240+K11067+K01755+K00611
Staphylococcus aureus infection	17	69	0.0395846	0.59721	ko05150	Human Diseases	Infectious disease: bacterial	XP_008330892.1;XP_008315527.2;XP_008324102.2;XP_008316052.1;XP_008316051.1;NP_001281129.1;XP_008335960.1;XP_008331141.1;XP_024914731.1;XP_008318423.1;XP_024920314.1;XP_008330978.1;XP_008315469.1;XP_024919680.1;NP_001281134.1;XP_008312834.1;XP_008315472.1	K03905+K03990+K12560+K07604+K06752+K01315+K03992+K03988+K10785+K01335+K06464+K06461
Fatty acid metabolism	20	85	0.0426407	0.608042	ko01212	Metabolism	Global and overview maps	XP_008329794.1;XP_024908584.1;XP_008333530.1;XP_008319900.1;XP_008335728.1;XP_008312605.1;XP_008328860.1;XP_008329430.1;XP_008308155.1;XP_024916934.1;XP_008320270.1;XP_024913352.1;XP_008333720.1;XP_008319508.1;XP_008312767.1;XP_008312707.1;XP_008334165.1;XP_008328814.1;XP_008311341.1;XP_008330468.1	K09458+K07508+K10250+K10203+K08764+K00665+K10249+K01074+K18660+K00507+K10244+K00232+K09479+K11539+K22540+K15013+K00626
Fat digestion and absorption	17	70	0.0448081	0.608042	ko04975	Organismal Systems	Digestive system	XP_016890763.1;XP_008333399.2;XP_008307644.1;XP_024908679.1;XP_008307844.1;XP_024912638.1;XP_008336073.2;XP_008322487.1;XP_008334291.1;XP_008325035.1;XP_008321829.1;XP_024909875.1;XP_008327658.1;XP_024908157.1;XP_008334923.1;XP_024909200.1;XP_008330485.1	K14463+K01047+K08757+K14461+K08760+K14462+K05641+K11155+K01080+K11160
Cytosolic DNA-sensing pathway	15	60	0.0455593	0.608042	ko04623	Organismal Systems	Immune system	XP_008313577.1;XP_008320782.2;XP_008321202.1;XP_008329470.1;XP_008333804.1;XP_008327050.1;XP_008325757.1;XP_008328462.1;XP_024912024.1;XP_008333785.1;XP_008333362.1;XP_008309875.1;XP_008325365.1;XP_008308047.1;XP_008334355.1	K04467+K03027+K03023+K03016+K12671+K04734+K03020+K03022+K03021+K03026+K04519+K12964+K03018+K07209

## Sheet: Table S8
KEGG enrichment of Female in cluster 3 and cluster 4 (Figure 3E)
#Pathway	sheta (3707)	All-gene (19289)	Pvalue	Qvalue	Pathway ID	Level 1	Level 2	Genes	KOs
Neuroactive ligand-receptor interaction	178	590	6.05612e-11	2.05908e-08	ko04080	Environmental Information Processing	Signaling molecules and interaction	XP_024914273.1;XP_024917813.1;XP_008335109.1;NP_001281145.1;XP_008306245.1;NP_001281140.1;XP_008307317.1;XP_024917758.1;XP_008327935.1;XP_024921352.1;XP_016891972.1;XP_016889805.2;XP_008333986.1;XP_024918374.1;XP_024910991.1;XP_008325889.1;XP_024919688.1;XP_008329777.1;XP_016887363.2;XP_016887605.1;XP_008306726.1;XP_008333924.1;XP_008322888.1;XP_024920525.1;XP_024917692.1;XP_008335477.1;XP_008335…	K04150+K04160+K04144+K05228+K05207+K08522+K04166+K05438+K05266+K04221+K04817+K05251+K04131+K04240+K05259+K05222+K04812+K04617+K04280+K08388+K04266+K04153+K04258+K04278+K05051+K04260+K04265+K08397+K04129+K04803+K04279+K05081+K05080+K04297+K08375+K04230+K04228+K04241+K04249+K05439+K08521+K04143+K05248+K12332+K04577+K12333+K04147+K05424+K04231+K04295+K05181+K05198+K03914+K05250+K04198+K05199+K05223+…
cAMP signaling pathway	121	419	9.16513e-07	0.000155807	ko04024	Environmental Information Processing	Signal transduction	XP_008313332.1;XP_008313331.1;XP_024914273.1;XP_024917813.1;NP_001281145.1;XP_024912663.1;XP_008321046.1;XP_008327869.1;XP_008327874.1;NP_001284514.1;XP_008311266.2;XP_008327935.1;XP_016891972.1;XP_024918374.1;XP_008317791.2;XP_008333924.1;XP_008322888.1;XP_008327217.3;XP_008317092.2;XP_008319096.1;XP_008336862.1;XP_008306754.1;XP_008324700.1;XP_008317905.1;XP_008311121.1;XP_024908192.1;XP_008313…	K02183+K04160+K04144+K05228+K08522+K17388+K01539+K04734+K04513+K04221+K05251+K05259+K04735+K04266+K04153+K04260+K04857+K04265+K04950+K04129+K04630+K04379+K04448+K09048+K04249+K08521+K04632+K04951+K04498+K08424+K13293+K05198+K03914+K05250+K05199+K05853+K07830+K01115+K04142+K04949+K04962+K04456+K04515+K01540+K04141+K04284+K04590+K08402+K10042+K04955+K04587+K06225+K04328+K05731+K05840+K00922+K05730+…
Cytokine-cytokine receptor interaction	85	289	1.73275e-05	0.00196379	ko04060	Environmental Information Processing	Signaling molecules and interaction	XP_008330269.1;XP_016889496.1;XP_008325700.1;XP_024917840.1;XP_008316933.1;XP_024914788.1;XP_016896665.1;NP_001281140.1;XP_024908230.1;XP_016886104.1;NP_001315175.1;XP_016892593.1;XP_008323938.1;XP_024917839.1;XP_008306726.1;XP_008327118.1;XP_024920727.1;XP_016889582.1;XP_008315676.1;XP_024912813.1;XP_016893965.1;XP_016893001.1;XP_008324293.1;XP_008328937.1;XP_008328931.3;XP_008308080.2;XP_008318…	K05405+K05150+K05076+K05072+K05165+K05168+K05143+K05438+K05137+K22628+K04662+K04663+K04722+K05056+K04189+K16622+K05149+K10031+K05136+K05081+K05080+K05416+K05439+K05079+K05494+K05166+K05082+K10030+K22670+K04184+K05138+K20013+K20012+K05491+K05050+K05453+K03159+K03160+K05424+K05055+K04519+K22630+K05060+K04671+K05134+K04386+K04673+K04182+K22629+K04674+K21283+K13578+K05406+K04667+K03156+K04387+K04388+…
Hypertrophic cardiomyopathy (HCM)	69	227	3.2882e-05	0.00279497	ko05410	Human Diseases	Cardiovascular disease	XP_024914236.1;XP_008330269.1;XP_008332792.1;XP_008329105.1;XP_008332665.2;XP_008318615.1;XP_024912966.1;XP_008319067.1;XP_024912422.1;XP_008312995.1;XP_024910580.1;XP_008315721.1;XP_024919501.1;XP_024911984.1;XP_008317092.2;XP_008333537.2;XP_008308791.1;XP_008315424.1;XP_008321874.1;XP_024914241.1;XP_024908491.1;XP_008322686.1;XP_008308108.1;XP_024919059.1;XP_024916591.1;XP_024919469.1;XP_024919…	K04868+K05405+K10375+K09290+K04871+K12749+K10351+K06265+K12568+K10366+K01283+K12567+K04869+K06587+K04857+K05637+K12314+K07610+K10374+K06485+K06585+K06584+K17751+K05865+K05853+K04862+K07200+K04962+K03156+K06482+K04865+K04859+K05719+K12563+K04867+K12566+K05459+K06476+K06525+K04850
Calcium signaling pathway	105	381	4.12255e-05	0.00280334	ko04020	Environmental Information Processing	Signal transduction	XP_008313332.1;XP_008313331.1;XP_024914273.1;XP_008327894.1;XP_024911538.1;XP_024912831.1;XP_008327869.1;XP_008327874.1;XP_024908203.1;XP_008306245.1;XP_008323650.1;XP_016889805.2;XP_008327118.1;XP_008333924.1;XP_024920525.1;XP_008327217.3;XP_024915996.1;XP_008317092.2;XP_008311777.1;XP_016896467.1;XP_008314263.1;XP_008324700.1;XP_008308021.1;XP_008318101.1;XP_008332443.1;XP_024909527.1;XP_024911…	K02183+K04150+K04160+K04144+K04856+K14077+K23449+K05857+K04166+K05858+K04131+K04189+K04266+K04258+K04260+K10785+K04857+K04963+K04129+K04279+K04297+K23468+K04636+K04959+K04143+K04632+K04961+K05863+K00907+K23450+K12042+K05865+K03914+K04198+K05853+K04142+K04855+K04958+K04852+K04962+K04515+K04322+K04141+K04634+K05840+K04849+K04130+K08794+K00476+K04603+K04194+K04135+K06268+K05211+K05212+K05208+K04809+…
Signaling pathways regulating pluripotency of stem cells	70	238	9.1559e-05	0.00466745	ko04550	Cellular Processes	Cellular community - eukaryotes	XP_024913268.1;XP_016892592.1;NP_001315175.1;XP_008324142.1;XP_016894679.1;XP_008308062.1;XP_024911650.1;XP_016898195.1;XP_008333016.1;XP_008335882.1;XP_016886649.1;XP_008306949.1;XP_024909710.1;NP_001315185.1;XP_024915829.1;XP_008324320.1;XP_008322623.1;XP_024909196.1;XP_008319625.1;XP_024909588.1;XP_008319782.1;XP_008308728.1;XP_008324100.1;XP_008325400.1;XP_016887068.1;XP_008331591.1;XP_008332…	K00312+K05093+K04662+K10177+K00714+K02842+K18499+K14439+K02375+K02329+K11305+K09326+K05060+K00408+K04671+K17846+K04447+K04673+K04362+K04456+K23605+K13578+K11488+K04667+K09071+K00922+K03083+K08026+K00182+K05087+K04500+K09081+K04666+K00444+K13596+K02649+K04441+K09222+K05058+K04371+K13567+K04675+K08031+K02432+K04668+K09378+K04692+K05459+K04501+K01357+K00572
Phototransduction	27	69	9.717e-05	0.00466745	ko04744	Organismal Systems	Sensory system	XP_008313332.1;XP_008313331.1;XP_024915936.1;XP_016897653.1;XP_008327869.1;XP_008327874.1;XP_024912018.1;XP_008307303.1;XP_008307304.1;XP_008317992.1;XP_008317993.1;XP_008317402.1;XP_008331693.1;XP_008322609.1;XP_016886662.1;XP_024921353.1;XP_008317615.1;XP_008315300.1;XP_008313818.1;XP_008316705.1;XP_024911987.1;XP_008332300.1;XP_024916106.1;XP_008329542.1;XP_024910415.1;XP_024912076.1;XP_008317…	K02183+K04631+K19627+K13749+K08328+K04250+K00909+K13756+K12321+K13759+K12322+K04548+K04952
Complement and coagulation cascades	39	114	0.000109822	0.00466745	ko04610	Organismal Systems	Immune system	XP_008323321.1;XP_024918785.1;XP_008305664.1;XP_008335455.1;XP_008320057.1;NP_001315178.1;XP_008326093.1;XP_008324986.2;XP_008321802.2;XP_008333590.2;XP_008333316.1;XP_008334356.1;XP_008323741.1;XP_008322853.1;XP_008323350.1;XP_024914124.1;XP_008307351.1;XP_008331707.1;XP_008332414.1;XP_008334346.1;XP_016893878.1;XP_008333041.1;XP_008314475.1;XP_008311742.1;XP_024921994.1;XP_008307430.1;XP_008315…	K03903+K03995+K03999+K03907+K03908+K01333+K03902+K01321+K03917+K03912+K01344+K01343+K03914+K03996+K03904+K03990+K06251+K01320+K03997+K01314+K03901+K04235+K01315+K17252+K03992+K03905+K03998+K03900+K03906+K04004+K03909+K01313+K03994
Amoebiasis	58	191	0.000137879	0.00488551	ko05146	Human Diseases	Infectious disease: parasitic	XP_008335534.1;XP_008330269.1;XP_008334486.1;XP_008332175.1;XP_024914907.1;XP_008323650.1;XP_024908173.1;XP_008317791.2;XP_008316500.1;XP_008327325.1;XP_024913805.1;XP_024921119.1;XP_008333537.2;XP_008312583.1;XP_024908491.1;XP_008305664.1;XP_008331019.1;XP_024909527.1;XP_024913974.1;XP_024916591.1;XP_016892190.1;XP_008333362.1;XP_008335703.1;XP_008324001.1;XP_024919632.1;XP_008316425.1;XP_024915…	K10955+K05405+K04455+K06237+K06240+K05858+K04735+K06243+K05717+K19720+K05636+K05637+K06236+K03999+K04636+K10030+K05700+K04632+K04519+K05635+K06247+K04386+K10159+K03997+K05725+K05406+K04634+K03156+K00922+K06241+K04387+K06246+K01476+K19662+K03998+K02649
Pathways in cancer	209	866	0.000147996	0.00488551	ko05200	Human Diseases	Cancer: overview	XP_008310403.1;XP_008313332.1;XP_008313331.1;XP_008331166.1;XP_008330269.1;XP_008324876.1;XP_008331716.2;XP_016897790.1;XP_024912663.1;XP_024913268.1;XP_008325690.1;XP_008325700.1;XP_024910020.1;XP_008327869.1;XP_008327874.1;NP_001284514.1;XP_008332175.1;XP_024917840.1;XP_008332792.1;XP_008306245.1;XP_024914907.1;XP_016892592.1;XP_008311266.2;XP_008323650.1;XP_008309773.1;XP_008311364.1;XP_008311…	K09487+K02183+K11987+K05405+K04358+K07201+K06054+K17388+K00312+K05076+K04492+K04490+K04734+K06237+K05072+K09290+K04166+K06240+K05093+K04513+K05858+K04503+K04079+K04662+K02219+K22429+K00714+K04735+K06625+K06624+K04189+K06243+K08878+K04258+K18806+K04726+K05717+K04684+K04491+K02842+K04260+K02091+K05636+K05637+K02599+K10031+K04630+K06627+K02678+K04379+K20994+K04448+K06051+K02375+K05079+K06485+K04402+…
Aldosterone synthesis and secretion	59	196	0.000158061	0.00488551	ko04925	Organismal Systems	Endocrine system	XP_008313332.1;XP_008313331.1;XP_024917813.1;XP_024913987.1;XP_008327894.1;XP_008330897.1;XP_008317725.1;XP_008311222.2;XP_008321046.1;XP_008327869.1;XP_008327874.1;XP_008306245.1;XP_008323650.1;XP_008306789.1;XP_008317726.1;XP_008318317.1;XP_024920208.1;XP_008317092.2;XP_008313663.1;XP_024911974.1;XP_008311170.1;XP_016892190.1;XP_008326962.1;NP_001281149.1;XP_008336161.2;XP_016896109.1;XP_024916…	K02183+K05228+K06070+K04856+K04999+K04465+K04914+K01539+K04166+K05858+K12473+K04857+K09048+K04959+K04632+K16931+K04855+K04958+K04515+K01540+K00513+K04634+K08046+K08794+K12323+K12334+K08043+K19662+K09047+K04960+K18050+K04854+K04919+K04850+K07188+K04200
Dilated cardiomyopathy (DCM)	70	243	0.000182859	0.005181	ko05414	Human Diseases	Cardiovascular disease	XP_024914236.1;XP_008332792.1;XP_008329105.1;XP_008332665.2;XP_008318615.1;XP_024912966.1;XP_008319067.1;XP_024912422.1;XP_024910580.1;XP_008315721.1;XP_024919501.1;XP_024911984.1;XP_008317092.2;XP_008333537.2;XP_008308791.1;XP_008315424.1;XP_008321874.1;XP_024914241.1;XP_024908491.1;XP_008322686.1;XP_008308108.1;XP_024919059.1;XP_024916591.1;XP_024919469.1;XP_024919686.1;XP_016892190.1;XP_024917…	K04868+K10375+K09290+K04871+K12749+K10351+K06265+K12568+K10366+K12567+K04869+K06587+K04857+K05637+K12314+K07610+K10374+K06485+K06585+K04632+K06584+K17751+K05865+K05853+K04862+K04962+K04141+K03156+K06482+K08046+K04865+K08043+K04859+K05719+K12563+K04867+K12566+K05459+K06476+K06525+K04850
Maturity onset diabetes of the young	19	45	0.000327031	0.00811403	ko04950	Human Diseases	Endocrine and metabolic disease	XP_016897790.1;XP_008313334.1;XP_024918408.1;XP_008308502.1;XP_024910146.1;XP_024920599.1;XP_024913082.1;XP_008327336.1;XP_024908682.1;XP_024909530.1;XP_024918536.1;XP_016886953.1;XP_024912584.1;XP_008309200.1;XP_008308204.1;XP_016888014.1;XP_008336761.1;XP_008312917.1;XP_024908168.1	K06054+K08040+K08027+K07593+K08025+K08024+K08036+K08026+K07594+K19521+K08031+K07595
HIF-1 signaling pathway	52	172	0.000334107	0.00811403	ko04066	Environmental Information Processing	Signal transduction	XP_008330269.1;XP_016886847.1;XP_008330657.1;XP_008312835.1;XP_008317791.2;XP_008314102.1;XP_008317405.1;XP_008310800.1;XP_024919985.1;XP_008320975.1;XP_008320995.1;XP_008321328.1;XP_024915995.1;XP_008320257.1;XP_024921726.1;XP_008319782.1;XP_024908723.1;XP_024916887.1;XP_008332354.1;XP_016890910.1;XP_024920046.1;XP_016896596.1;XP_024916779.1;XP_008331584.1;XP_008308805.1;NP_001348099.1;XP_008335…	K05405+K04372+K01623+K04735+K06625+K06624+K03259+K00016+K04498+K00134+K03159+K05055+K07299+K05466+K05465+K04456+K04515+K00922+K00844+K05132+K05087+K05437+K12334+K08268+K09592+K19662+K04527+K02649+K05083+K05448+K04371+K05096+K04692+K05459
PI3K-Akt signaling pathway	146	587	0.000365145	0.00827661	ko04151	Environmental Information Processing	Signal transduction	XP_008310403.1;XP_016892655.1;XP_008313332.1;XP_008313331.1;XP_016892636.1;XP_008330269.1;XP_008324876.1;XP_008317725.1;XP_008327436.1;XP_024918141.1;XP_008325690.1;XP_008327869.1;XP_008327874.1;XP_008332175.1;XP_024917840.1;XP_024914907.1;NP_001281140.1;XP_016892592.1;XP_008309773.1;XP_008311364.1;XP_008311363.1;XP_016897929.1;XP_024912827.1;XP_008312856.2;XP_008330894.1;XP_024908173.1;XP_008317…	K09487+K08131+K05629+K05405+K04358+K04465+K09554+K06252+K06237+K05072+K06240+K05438+K05093+K04503+K04079+K06238+K16857+K22429+K04735+K06625+K06624+K06243+K03259+K08270+K05717+K06587+K02091+K05636+K05637+K04129+K06236+K05081+K05080+K13303+K09048+K05439+K05079+K13302+K06485+K06585+K06248+K06584+K02539+K04544+K11584+K04382+K11583+K05453+K05055+K19719+K05635+K06247+K04447+K03914+K05466+K04659+K10159+…
Cushing syndrome	76	280	0.000719451	0.0152883	ko04934	Human Diseases	Endocrine and metabolic disease	XP_024917813.1;XP_008327894.1;XP_024913268.1;XP_008317725.1;XP_008311222.2;XP_024910020.1;XP_024918859.1;XP_008306245.1;XP_008323650.1;XP_008309773.1;XP_016894679.1;XP_008314102.1;XP_008317726.1;XP_008312248.1;XP_008318317.1;XP_024920208.1;XP_016891283.1;XP_024911463.1;XP_008308062.1;XP_008317092.2;XP_008327687.1;XP_008317905.1;XP_008313663.1;XP_008333016.1;XP_024911974.1;XP_008311170.1;XP_016892…	K05228+K04856+K00312+K04465+K04914+K04492+K04490+K17767+K04166+K05858+K04503+K00714+K06625+K06624+K04684+K12473+K04491+K02842+K04857+K02091+K04630+K09048+K02375+K04959+K04632+K16931+K02329+K00408+K04578+K04855+K09093+K04958+K04515+K00513+K04634+K09187+K09186+K03083+K08046+K00182+K08043+K00444+K09047+K14970+K04371+K04960+K04877+K02432+K00497+K04854+K04913+K04850+K13298+K01357+K04200+K00572
TGF-beta signaling pathway	51	174	0.000835453	0.0161357	ko04350	Environmental Information Processing	Signal transduction	XP_024913617.1;XP_008311266.2;NP_001315175.1;XP_016892593.1;XP_024916018.1;XP_024912827.1;XP_024916497.1;XP_008330894.1;XP_008312248.1;XP_024920727.1;XP_008313172.1;XP_008313744.1;XP_024919985.1;XP_008324462.1;XP_024912330.1;XP_008328788.1;XP_008330538.1;XP_016893191.1;XP_008333570.1;XP_024915829.1;XP_008319625.1;XP_008333103.1;XP_008305650.1;XP_008306584.1;XP_008327593.1;XP_008323809.1;XP_008308…	K04660+K04513+K04662+K04663+K08121+K16857+K19559+K04684+K16622+K04658+K04498+K20013+K20012+K04677+K04382+K06847+K04671+K04673+K04679+K04674+K19383+K23605+K21283+K13578+K04667+K03156+K04388+K04500+K04666+K13596+K23377+K04371+K13567+K06825+K04675+K04668+K04678+K04501+K06766+K23100
Proteoglycans in cancer	101	393	0.000883781	0.0161357	ko05205	Human Diseases	Cancer: overview	XP_016890053.1;XP_024912663.1;XP_024913268.1;XP_024913617.1;XP_008314182.1;XP_008311266.2;XP_008309773.1;XP_024912827.1;XP_008330894.1;XP_016894679.1;XP_008314102.1;XP_008327325.1;XP_008308062.1;XP_008313744.1;XP_008318147.1;XP_008318595.1;XP_008312583.1;XP_016893964.1;XP_008333016.1;XP_024911974.1;XP_008312082.1;XP_008328788.1;XP_008335882.1;XP_008336078.2;XP_016897064.1;NP_001315185.1;XP_008328…	K04437+K17388+K00312+K04660+K16866+K04513+K04503+K16857+K00714+K06625+K05717+K02842+K12959+K16338+K06236+K07964+K02375+K04959+K08007+K02329+K05763+K00408+K07830+K08523+K10159+K04362+K06251+K04958+K04456+K04515+K05725+K06225+K05731+K03156+K00922+K05730+K12958+K10380+K05460+K03099+K07532+K00182+K05087+K04500+K08268+K19662+K00444+K02649+K04441+K05099+K06255+K05083+K05448+K04371+K12461+K04960+K02432+…
Cortisol synthesis and secretion	39	125	0.000901702	0.0161357	ko04927	Organismal Systems	Endocrine system	XP_024917813.1;XP_008327894.1;XP_008317725.1;XP_008311222.2;XP_008306245.1;XP_008323650.1;XP_008317726.1;XP_008312248.1;XP_008318317.1;XP_024920208.1;XP_008317092.2;XP_008313663.1;XP_024911974.1;XP_008311170.1;XP_016892190.1;XP_008326962.1;NP_001281149.1;XP_008336161.2;XP_016896109.1;XP_024916056.1;XP_008327593.1;XP_008321705.1;XP_008309922.1;XP_024916731.1;XP_016891553.1;XP_024912958.1;XP_016889…	K05228+K04856+K04465+K04914+K04166+K05858+K04684+K12473+K04857+K09048+K04959+K04632+K16931+K04855+K04958+K00513+K04634+K08046+K08043+K09047+K04960+K04877+K00497+K04854+K04913+K04850+K04200
AGE-RAGE signaling pathway in diabetic complications	54	192	0.00169794	0.028865	ko04933	Human Diseases	Endocrine and metabolic disease	XP_008330269.1;XP_008331716.2;XP_008332175.1;XP_024908203.1;XP_008306245.1;XP_008323650.1;XP_008309773.1;XP_024908173.1;XP_008317791.2;XP_008314102.1;XP_008327325.1;XP_024913805.1;XP_024921119.1;XP_008312583.1;XP_008324702.1;XP_024917311.1;XP_024908192.1;XP_008335455.1;XP_024913974.1;XP_008331778.1;XP_024920924.1;XP_008333362.1;XP_008322623.1;XP_008305650.1;XP_024916620.1;XP_008319782.1;XP_008308…	K05405+K07201+K06237+K05857+K04166+K05858+K04503+K04735+K06624+K05717+K19720+K06236+K08008+K19722+K04448+K03907+K10030+K09203+K05740+K04519+K04447+K04674+K04456+K23605+K03156+K00922+K03901+K04388+K04500+K19662+K02649+K04441+K05448+K04371+K16858+K18050+K04692+K11220+K05860+K04501
Type II diabetes mellitus	30	93	0.00188829	0.0305724	ko04930	Human Diseases	Endocrine and metabolic disease	XP_024912087.1;XP_008327772.1;XP_008310671.1;XP_008308502.1;XP_008306029.1;XP_024910733.1;XP_024910062.1;XP_008330028.1;XP_008332354.1;XP_016890910.1;XP_024917435.1;XP_024908511.1;XP_024916779.1;XP_008331584.1;XP_008308805.1;XP_016886953.1;XP_008318586.1;XP_008328737.1;XP_008331935.1;XP_008322259.2;XP_008334445.2;XP_008323545.1;XP_008336761.1;XP_008330428.1;XP_016893018.1;XP_024913714.1;XP_008331…	K05004+K04696+K00873+K07593+K07296+K04852+K03156+K00922+K00844+K16172+K04849+K07594+K07187+K04527+K02649+K04371+K07595+K18050+K04854+K04850
IL-17 signaling pathway	42	143	0.0021872	0.0338022	ko04657	Organismal Systems	Immune system	XP_008310403.1;XP_008331166.1;XP_008330269.1;NP_001284514.1;XP_008316933.1;XP_024914788.1;XP_008311364.1;XP_008311363.1;XP_008317791.2;XP_024912107.1;XP_008330464.2;XP_008306754.1;XP_008310874.1;XP_016889361.1;XP_008311121.1;XP_024908192.1;XP_008308080.2;XP_008318019.1;XP_024913974.1;XP_008309677.1;XP_016886440.1;XP_008332470.1;XP_008333362.1;XP_008311248.2;XP_024916699.1;XP_008335120.1;XP_008323…	K09487+K11987+K05405+K04734+K05165+K05168+K04079+K04735+K21125+K07994+K21124+K04404+K04379+K04448+K05494+K05166+K10030+K05491+K04449+K04398+K04519+K11859+K03352+K03173+K03156+K03083+K13088+K04441+K04371+K13908+K05423
Thyroid hormone signaling pathway	60	221	0.00243654	0.0360184	ko04919	Organismal Systems	Endocrine system	XP_008331716.2;XP_008321046.1;XP_024908203.1;XP_008323650.1;XP_008309773.1;NP_001315175.1;XP_008329292.1;XP_024908686.1;XP_008323503.1;XP_008336179.2;XP_008317770.2;XP_024919985.1;XP_024920047.1;NP_001315185.1;XP_024915995.1;XP_008312234.1;XP_008319782.1;XP_016897323.1;XP_024914931.1;XP_024916731.1;XP_016888929.1;XP_008332354.1;XP_024920046.1;XP_008310831.1;XP_008326895.1;XP_008307785.1;XP_024909…	K07201+K01539+K05857+K05858+K04503+K04662+K15144+K02599+K17901+K20994+K04498+K17751+K00408+K07299+K05853+K04456+K01540+K11256+K09101+K00922+K08187+K03083+K15164+K08268+K19662+K07207+K02649+K04650+K05547+K04371+K08362+K11220+K05860+K17904+K05704+K08747+K05861
Circadian entrainment	59	218	0.00284201	0.0389024	ko04713	Organismal Systems	Environmental adaptation	XP_008313332.1;XP_008313331.1;XP_008327894.1;XP_008330897.1;XP_008327869.1;XP_008327874.1;XP_008323650.1;XP_008306789.1;XP_016896467.1;XP_008317905.1;XP_008311121.1;XP_016895585.1;XP_016892190.1;XP_024921526.1;XP_008331735.1;XP_024915089.1;XP_008327836.2;XP_024914269.1;XP_008325545.1;XP_016896109.1;XP_024916056.1;XP_024913176.1;XP_024908723.1;XP_024908560.1;XP_008308016.2;XP_016886749.1;XP_008309…	K02183+K04856+K04999+K05858+K04963+K04630+K04379+K12319+K04632+K04961+K04544+K05198+K05199+K04855+K04958+K04962+K04515+K12318+K04587+K04634+K04539+K08046+K05210+K04285+K05211+K05212+K05208+K08043+K19662+K04371+K04960+K04543+K04548+K04854+K04850+K04286+K13240
Focal adhesion	98	393	0.00286047	0.0389024	ko04510	Cellular Processes	Cellular community - eukaryotes	XP_016890053.1;XP_016892655.1;XP_016892636.1;XP_024912663.1;XP_024918141.1;XP_008332175.1;XP_024914907.1;XP_008311266.2;XP_008309773.1;XP_008318615.1;XP_016897929.1;XP_008327567.1;XP_008312329.1;XP_024912827.1;XP_008330894.1;XP_024908173.1;XP_008316500.1;XP_008327325.1;XP_024911984.1;XP_008333537.2;XP_008318147.1;XP_008312583.1;XP_024908491.1;XP_024908192.1;XP_024919059.1;XP_024916591.1;XP_008328…	K04437+K08131+K17388+K06252+K06237+K06240+K04513+K04503+K10351+K06238+K12758+K13708+K16857+K06243+K05717+K06587+K05636+K05637+K12959+K06236+K04448+K06485+K06585+K05700+K06248+K06584+K00907+K05740+K06273+K06271+K05726+K19719+K05635+K06247+K04659+K06279+K05732+K06251+K10151+K04456+K05725+K00922+K06241+K06482+K05730+K03083+K05450+K12958+K04438+K05460+K03099+K04349+K12753+K05087+K06246+K19662+K02649+…
Renin secretion	41	141	0.00299456	0.0391597	ko04924	Organismal Systems	Endocrine system	XP_008313332.1;XP_008313331.1;XP_008327869.1;XP_008327874.1;XP_008306245.1;XP_008323650.1;XP_008312995.1;XP_024920939.1;XP_008317092.2;XP_008319096.1;XP_008317905.1;XP_016895585.1;XP_024911974.1;XP_008334886.1;XP_016892190.1;XP_008331499.2;XP_024916056.1;XP_008312124.1;XP_008308016.2;XP_016886749.1;XP_008309922.1;XP_024916731.1;XP_016891553.1;XP_008334225.2;XP_024912958.1;XP_008319522.1;XP_016893…	K02183+K04166+K05858+K01283+K01363+K04857+K04265+K04630+K12319+K04959+K04143+K04632+K04142+K04958+K04141+K12318+K04587+K04634+K08046+K04261+K06268+K16367+K12323+K13296+K12334+K13755+K04960+K04850+K09864
Parathyroid hormone synthesis, secretion and action	57	211	0.00345658	0.0435273	ko04928	Organismal Systems	Endocrine system	XP_024909949.1;XP_024921785.1;XP_008311266.2;XP_008323650.1;XP_008314102.1;XP_008312248.1;XP_008330464.2;XP_008317905.1;XP_008311121.1;XP_008313663.1;XP_008330016.1;XP_024911974.1;XP_024915194.1;XP_016892190.1;XP_008313117.1;XP_016886440.1;XP_008331778.1;XP_008328312.1;XP_016886168.1;XP_008306324.1;XP_008325649.1;XP_016897594.1;XP_024909588.1;XP_024916620.1;XP_024916056.1;XP_008327593.1;XP_024917…	K14683+K13365+K04513+K05858+K06625+K04684+K07994+K04630+K04379+K09048+K16834+K04959+K09036+K04632+K04449+K09203+K13293+K21598+K08523+K01115+K04362+K04958+K09262+K04634+K08046+K04585+K12331+K07995+K08043+K19662+K09047+K04454+K04612+K04371+K04960+K16529+K07996+K04346+K08539
Long-term depression	32	106	0.00438012	0.0531707	ko04730	Organismal Systems	Nervous system	XP_008335109.1;XP_024917758.1;XP_008323650.1;XP_008317905.1;XP_016895585.1;XP_024911974.1;XP_016892190.1;XP_024921526.1;XP_008330538.1;XP_024914269.1;XP_008325545.1;XP_008312300.1;XP_024916056.1;XP_008308016.2;XP_008309922.1;XP_024916731.1;XP_008310327.1;XP_024912958.1;XP_008309033.1;XP_008333667.1;XP_008328344.1;XP_016890456.1;XP_008334445.2;XP_024916198.1;XP_024914876.1;XP_008316786.1;XP_024916…	K05207+K05858+K04630+K12319+K04959+K04632+K04961+K04382+K05198+K05199+K04578+K04958+K12318+K04634+K04603+K05087+K19662+K04371+K04960+K05459+K13240+K04346+K04535
Prion diseases	21	62	0.00453515	0.0531707	ko05020	Human Diseases	Neurodegenerative disease	XP_008330269.1;XP_024918149.1;XP_008313424.1;XP_024908686.1;XP_024918785.1;XP_008336179.2;XP_008305664.1;XP_016896744.1;XP_008331778.1;XP_008333362.1;XP_008335703.1;XP_008322853.1;XP_024916620.1;XP_008332414.1;XP_008315671.1;XP_008325483.1;NP_001284510.1;XP_008332413.1;XP_008334445.2;XP_008324521.1;XP_008334663.2	K05405+K09490+K09553+K02599+K03995+K03999+K09203+K04519+K05635+K03996+K03997+K04565+K03998+K04371+K03994
Long-term potentiation	38	133	0.00572164	0.0648452	ko04720	Organismal Systems	Nervous system	XP_008313332.1;XP_008313331.1;XP_008327869.1;XP_008327874.1;XP_008323650.1;XP_024911974.1;XP_024919985.1;XP_016891841.1;XP_024914269.1;XP_024916056.1;XP_024908723.1;XP_008309922.1;XP_024916731.1;XP_024916887.1;XP_024920046.1;XP_008310327.1;XP_024912958.1;XP_024920296.1;XP_008319522.1;XP_024920274.1;XP_016886520.2;XP_016886442.1;XP_008328344.1;XP_016890456.1;XP_008334445.2;XP_024916198.1;XP_024914…	K02183+K05858+K04959+K04498+K08050+K05198+K04958+K04515+K04634+K04603+K05210+K06268+K05211+K05212+K05208+K19662+K04371+K04960+K04850+K04604
Th17 cell differentiation	42	152	0.00722663	0.0787059	ko04659	Organismal Systems	Immune system	XP_008330269.1;NP_001284514.1;XP_008311364.1;XP_008311363.1;XP_008317791.2;XP_016888144.1;XP_024915996.1;XP_008306754.1;XP_008311121.1;XP_008322425.2;XP_024908192.1;XP_008308080.2;XP_008309677.1;XP_008328834.1;XP_008321328.1;XP_008333362.1;XP_024909710.1;XP_024917006.1;XP_008311248.2;XP_008322623.1;XP_024919632.1;XP_024909196.1;XP_008305650.1;XP_024919881.1;XP_016888527.1;XP_008308728.1;XP_024912…	K05405+K04734+K04079+K04735+K17333+K10785+K04379+K06752+K04448+K05494+K08527+K05055+K04519+K05060+K04447+K04386+K04674+K09093+K08532+K23605+K04388+K06268+K05132+K04500+K08268+K18052+K06451+K04441+K04371+K04692+K11220+K04501
Insulin resistance	47	174	0.00740762	0.0787059	ko04931	Human Diseases	Endocrine and metabolic disease	XP_016897362.1;XP_008330269.1;XP_008331716.2;NP_001284514.1;XP_008327772.1;XP_008327471.1;XP_024908599.1;XP_008317791.2;XP_008318798.1;XP_008306754.1;XP_008319926.1;XP_008313663.1;XP_008308502.1;XP_008310169.1;NP_001315179.1;XP_024913819.1;XP_024915995.1;XP_008326353.2;XP_008319782.1;XP_008330028.1;XP_008332354.1;XP_008326895.1;XP_024917435.1;XP_008307478.1;XP_016896596.1;XP_008325362.1;XP_024917…	K00688+K05405+K07201+K04734+K04696+K09113+K04735+K19518+K07189+K09048+K07593+K08765+K07299+K07200+K04456+K03156+K00922+K03083+K16172+K00820+K05695+K07187+K18052+K19662+K04527+K09047+K02649+K08746+K18050+K04692+K00693+K17962
Gastric acid secretion	44	162	0.00842403	0.0842544	ko04971	Organismal Systems	Digestive system	XP_008313332.1;XP_008313331.1;XP_024914273.1;XP_008321046.1;XP_008327869.1;XP_008327874.1;XP_008323650.1;XP_016889805.2;XP_024910839.1;XP_008314263.1;XP_008335706.1;XP_008317905.1;XP_024911974.1;XP_008312082.1;XP_016892190.1;XP_008327280.1;XP_008336429.1;XP_008328246.1;XP_008330855.1;XP_024916056.1;XP_024908723.1;XP_016897323.1;XP_016897102.1;XP_008309922.1;XP_024916731.1;XP_024916887.1;XP_016891…	K02183+K04150+K01539+K05858+K04131+K04995+K13855+K04630+K04959+K08007+K04632+K00907+K05008+K04958+K04515+K01540+K04634+K08046+K04218+K08043+K19662+K04920+K04960+K05031+K04913
Estrogen signaling pathway	60	233	0.00842544	0.0842544	ko04915	Organismal Systems	Endocrine system	XP_008310403.1;XP_008313332.1;XP_008313331.1;XP_024917813.1;XP_024920380.1;XP_008330897.1;XP_008327869.1;XP_008327874.1;XP_024911718.1;XP_008307192.1;XP_008323650.1;XP_008311364.1;XP_008311363.1;XP_008306789.1;XP_008307673.1;XP_008312248.1;XP_008317905.1;XP_008321770.1;XP_008311121.1;XP_024908192.1;XP_008313663.1;XP_008328607.2;XP_024911974.1;XP_008311170.1;XP_008330837.1;XP_016892190.1;XP_008328…	K09487+K02183+K05228+K03283+K04999+K09571+K08556+K05858+K04079+K04684+K04630+K04379+K04448+K09048+K07604+K04959+K04632+K08527+K08523+K06279+K04958+K04456+K11256+K04634+K09101+K00922+K08046+K04603+K03099+K04215+K08043+K09047+K02649+K04371+K04960+K05704
Chagas disease (American trypanosomiasis)	47	176	0.00923934	0.0897536	ko05142	Human Diseases	Infectious disease: parasitic	XP_008330269.1;NP_001284514.1;XP_008323650.1;XP_008317791.2;XP_008312995.1;XP_024915996.1;XP_008306754.1;XP_008317905.1;XP_008311121.1;XP_024908192.1;XP_024909527.1;XP_024913974.1;XP_016892190.1;XP_008330538.1;XP_008332470.1;XP_008333362.1;XP_008322030.1;XP_024914124.1;XP_008305650.1;XP_008319782.1;XP_008332785.1;XP_024910880.1;XP_008309922.1;XP_024916731.1;XP_008330028.1;XP_008332354.1;XP_024920…	K05405+K04734+K05858+K04735+K01283+K10785+K04630+K04379+K04448+K04636+K10030+K04632+K04382+K04398+K04519+K10159+K03990+K04674+K04456+K08057+K05406+K04634+K03156+K00922+K04388+K05132+K04500+K06451+K02649+K04441+K04724+K04371+K04390
Antifolate resistance	18	54	0.0098889	0.0909162	ko01523	Human Diseases	Drug resistance: antineoplastic	XP_008330269.1;XP_008314619.2;XP_008317791.2;XP_016890034.1;XP_024918853.1;XP_008334712.1;XP_008319045.2;XP_008333362.1;XP_008333776.1;XP_008330028.1;XP_024917773.1;XP_008316727.1;NP_001284510.1;XP_008322259.2;XP_024914510.1;XP_024917754.1;XP_008336423.3;XP_008314845.1	K05405+K05681+K04735+K05667+K05668+K14613+K01307+K04519+K03156+K05665+K00297+K01930
Kaposi sarcoma-associated herpesvirus infection	68	271	0.00989382	0.0909162	ko05167	Human Diseases	Infectious disease: viral	XP_008313332.1;XP_008313331.1;XP_008331166.1;XP_008330269.1;XP_008327869.1;XP_008327874.1;NP_001284514.1;XP_008307990.1;XP_008309773.1;XP_008317791.2;XP_008314102.1;XP_016888144.1;XP_024908605.1;XP_008306754.1;XP_008327687.1;XP_024910635.1;XP_008323503.1;XP_008311121.1;XP_024908192.1;XP_024911974.1;XP_024913974.1;XP_024919985.1;XP_008331234.1;XP_008331735.1;XP_008332470.1;XP_024909710.1;XP_008322…	K02183+K11987+K05405+K04734+K15308+K04503+K04735+K06625+K17333+K04726+K02091+K05413+K17901+K04379+K04448+K04959+K10030+K04498+K05401+K04544+K04398+K05060+K04447+K05466+K03990+K04958+K04456+K03173+K00922+K04539+K03083+K16195+K06268+K05132+K08268+K02649+K04441+K05448+K04371+K04693+K04960+K04543+K04692+K11220+K04548+K04431+K05704+K04390
GnRH secretion	34	121	0.0112169	0.100362	ko04929	Organismal Systems	Endocrine system	NP_001281145.1;XP_008327894.1;XP_008330897.1;XP_024912087.1;XP_008323650.1;XP_008306789.1;XP_008317092.2;NP_001281133.1;XP_024911974.1;XP_008313729.1;XP_016887953.1;XP_016896109.1;XP_024916056.1;XP_008319782.1;XP_008336779.1;XP_008309922.1;XP_024916731.1;XP_008332354.1;XP_008324275.1;XP_024912958.1;XP_008332638.1;XP_008328344.1;XP_008331935.1;XP_024914226.1;XP_008334445.2;XP_024916198.1;XP_024914…	K08522+K04856+K04999+K05004+K05858+K04857+K08521+K04959+K04855+K04958+K04456+K04955+K04634+K00922+K04954+K08374+K19662+K02649+K04371+K04960+K04854+K04850
Jak-STAT signaling pathway	51	196	0.0116478	0.100575	ko04630	Environmental Information Processing	Signal transduction	XP_008330269.1;XP_008325700.1;XP_024917840.1;NP_001281140.1;XP_008327772.1;XP_008309773.1;XP_024908230.1;XP_024917839.1;XP_008314102.1;XP_008306726.1;XP_024912813.1;XP_016893965.1;XP_008324293.1;XP_008325904.1;XP_008328937.1;XP_008328931.3;XP_024909277.1;XP_008320951.1;XP_024919985.1;XP_008322040.1;XP_024913748.1;XP_008321328.1;XP_024909710.1;XP_008307871.1;XP_008322623.1;XP_024909196.1;XP_008327…	K05405+K05076+K05072+K05438+K04696+K04503+K05137+K05056+K06625+K05136+K05081+K05080+K14365+K05439+K05079+K05082+K05138+K04498+K02539+K05424+K05055+K05060+K05134+K04447+K10151+K04456+K05406+K00922+K04699+K04698+K05417+K03099+K05132+K04706+K16063+K05437+K02649+K05058+K04693+K04692+K11220+K05423
C-type lectin receptor signaling pathway	48	183	0.0121093	0.100575	ko04625	Organismal Systems	Immune system	XP_008313332.1;XP_008313331.1;XP_008331166.1;XP_008330269.1;XP_008327869.1;XP_008327874.1;NP_001284514.1;XP_008311266.2;XP_008317791.2;XP_016888144.1;XP_008329070.1;XP_008306754.1;XP_008318742.1;XP_024908192.1;XP_024911974.1;XP_008332470.1;XP_008333362.1;XP_008328719.1;XP_024917234.1;XP_024916056.1;XP_008319782.1;XP_024910880.1;XP_024912085.1;XP_008330028.1;XP_008332354.1;XP_008319522.1;XP_008331…	K02183+K11987+K05405+K04734+K04513+K04735+K17333+K10059+K08601+K04448+K04959+K04398+K04519+K07830+K09258+K04958+K04456+K05406+K03156+K00922+K06268+K07532+K08862+K02649+K04441+K04371+K04693+K04960+K11220+K05704+K14958
Aldosterone-regulated sodium reabsorption	20	63	0.0121282	0.100575	ko04960	Organismal Systems	Excretory system	XP_008321046.1;XP_024921785.1;XP_024910839.1;XP_008317726.1;XP_008321320.2;XP_008327963.2;XP_008308391.1;XP_016897323.1;XP_008332354.1;XP_024917435.1;XP_008328344.1;XP_008328737.1;XP_008331935.1;XP_008334445.2;XP_008323933.1;XP_008330428.1;XP_008316786.1;XP_008331335.1;NP_001315170.1;NP_001281127.1	K01539+K13358+K04995+K13302+K00071+K01540+K00922+K16172+K19662+K04527+K02649+K04371+K05459
Melanogenesis	51	197	0.0128502	0.104026	ko04916	Organismal Systems	Endocrine system	XP_008313332.1;XP_008313331.1;XP_024917813.1;XP_024913268.1;XP_024910020.1;XP_008327869.1;XP_008327874.1;XP_008323650.1;XP_016894679.1;XP_016891283.1;XP_024911463.1;XP_008308062.1;XP_008317905.1;XP_008313663.1;XP_008333016.1;XP_008311170.1;XP_008308026.1;XP_016892190.1;XP_024919985.1;XP_008335882.1;NP_001315185.1;XP_008325758.1;XP_024908723.1;XP_008309922.1;XP_024916731.1;XP_024916887.1;XP_024920…	K02183+K05228+K00312+K04492+K04490+K05858+K00714+K04491+K02842+K04630+K09048+K02375+K00505+K04632+K04498+K02329+K00408+K04198+K04515+K04634+K03083+K08046+K00182+K08043+K19662+K00444+K04371+K02432+K01357+K00572
ECM-receptor interaction	59	234	0.013934	0.106446	ko04512	Environmental Information Processing	Signaling molecules and interaction	XP_016892655.1;XP_016892636.1;XP_008320488.1;XP_024918141.1;XP_008332175.1;XP_024914907.1;XP_024912966.1;XP_016897929.1;XP_024912827.1;XP_008330894.1;XP_024908173.1;XP_024919143.1;XP_008316500.1;XP_008327325.1;XP_024911984.1;XP_008333537.2;XP_008334372.1;XP_008318595.1;XP_008312583.1;XP_024908491.1;XP_008317675.1;XP_008333861.1;XP_024919059.1;XP_008319841.1;XP_008323009.1;XP_024916591.1;XP_008328…	K08131+K23573+K06252+K06237+K06240+K06265+K06238+K16857+K06267+K06243+K05717+K06587+K05636+K05637+K06262+K16338+K06236+K06263+K23379+K06485+K06254+K06261+K06585+K06248+K06584+K19719+K05635+K06247+K04659+K06251+K23380+K06241+K06482+K06246+K03900+K06255+K05719+K06476+K06525
Salivary secretion	47	180	0.014042	0.106446	ko04970	Organismal Systems	Digestive system	XP_008335534.1;XP_008313332.1;XP_008313331.1;XP_008321046.1;XP_008327869.1;XP_008327874.1;XP_008323650.1;XP_016889805.2;XP_024921119.1;XP_016896467.1;XP_008314263.1;XP_008335706.1;XP_016895585.1;XP_024911974.1;XP_008334886.1;XP_016892190.1;XP_024915089.1;XP_008327836.2;XP_008315435.1;XP_008331499.2;XP_024916056.1;XP_016897323.1;XP_008312124.1;XP_024908560.1;XP_008308016.2;XP_008309922.1;XP_024916…	K13912+K02183+K01539+K05858+K04131+K04963+K13855+K12319+K04959+K04143+K04632+K13915+K04142+K04958+K01540+K04141+K12318+K04634+K08046+K04135+K08043+K19662+K04960+K13908+K13240+K13879
Carbohydrate digestion and absorption	22	72	0.0140885	0.106446	ko04973	Organismal Systems	Digestive system	XP_008321046.1;XP_008323650.1;XP_008308502.1;XP_008317046.1;XP_008310315.1;XP_008319782.1;XP_016897323.1;XP_024916731.1;XP_008332354.1;XP_016890910.1;XP_024912958.1;XP_024916779.1;XP_008331584.1;XP_008308805.1;XP_008328344.1;XP_008331935.1;XP_008322559.1;XP_008323933.1;XP_008330428.1;XP_024916768.1;NP_001315170.1;XP_024910945.1	K01539+K05858+K07593+K08143+K01229+K04456+K01540+K00922+K00844+K19662+K02649+K14158+K08171
Insulin secretion	44	167	0.014572	0.106587	ko04911	Organismal Systems	Endocrine system	XP_008321046.1;XP_024912087.1;XP_008323650.1;XP_016889805.2;XP_024918374.1;XP_008317092.2;XP_008314263.1;XP_008313663.1;XP_008308502.1;XP_016892190.1;XP_008330969.2;XP_024915995.1;XP_008330338.1;XP_024913176.1;XP_024908723.1;XP_016897323.1;XP_016886749.1;XP_008309922.1;XP_024916731.1;XP_024916887.1;XP_016891553.1;XP_024912958.1;XP_008321040.1;XP_016896596.1;XP_024914999.1;XP_024912113.1;XP_008309…	K01539+K05004+K05858+K04131+K05259+K04857+K09048+K07593+K04632+K08424+K07299+K07882+K04962+K04515+K01540+K04587+K04634+K08046+K04194+K16882+K18211+K07594+K08043+K19662+K09047+K04939+K04960+K04850
Apelin signaling pathway	61	244	0.0150453	0.106587	ko04371	Environmental Information Processing	Signal transduction	XP_008313332.1;XP_008313331.1;XP_008327869.1;XP_008327874.1;XP_008332790.1;XP_008306245.1;XP_008332665.2;XP_008323650.1;XP_008309773.1;XP_008318615.1;XP_016896467.1;XP_008317905.1;XP_008311045.1;XP_024911974.1;XP_024921526.1;XP_008331735.1;XP_024915089.1;XP_008331778.1;XP_008327280.1;XP_008334356.1;XP_008336429.1;XP_008328246.1;XP_008327836.2;XP_008328719.1;XP_008305650.1;XP_008326353.2;XP_024916…	K02183+K17845+K04166+K12749+K05858+K04503+K10351+K04963+K04630+K06827+K04959+K04961+K04544+K09203+K00907+K01343+K07830+K04674+K07200+K04958+K04962+K04456+K09262+K23605+K04634+K04539+K08046+K13296+K04500+K08043+K04454+K04371+K04960+K04718+K18050+K04543+K04548+K11406+K13240+K04501+K07188+K05225+K04174
Regulation of lipolysis in adipocytes	33	119	0.0150476	0.106587	ko04923	Organismal Systems	Endocrine system	XP_008331166.1;NP_001281145.1;XP_008310387.1;XP_016891972.1;XP_008327217.3;XP_008319096.1;XP_008317905.1;XP_008310992.1;XP_008334886.1;XP_016892190.1;XP_008323440.1;XP_016887953.1;XP_008331499.2;XP_008319782.1;XP_008312124.1;XP_008332354.1;XP_016891553.1;XP_024917435.1;XP_008324031.3;XP_008308999.1;XP_016891179.1;XP_008318586.1;XP_016889342.1;XP_008328737.1;XP_008331935.1;XP_008322115.1;XP_008323…	K11987+K08522+K16816+K05251+K04260+K04265+K04630+K04249+K04143+K04632+K16817+K04142+K04456+K04141+K00922+K08046+K16172+K12323+K13296+K12334+K07187+K08043+K04527+K02649+K13699+K07188
Glucagon signaling pathway	45	175	0.0207532	0.143354	ko04922	Organismal Systems	Endocrine system	XP_016897362.1;XP_008313332.1;XP_008313331.1;XP_008331716.2;XP_008327869.1;XP_008327874.1;XP_008323650.1;XP_024918374.1;XP_008323115.1;XP_008310800.1;XP_008310671.1;XP_008313663.1;XP_024911974.1;XP_008308502.1;XP_016892190.1;XP_024919985.1;XP_008310169.1;NP_001315179.1;XP_008326496.1;XP_024915995.1;XP_008326353.2;XP_024916056.1;XP_008319782.1;XP_024908723.1;XP_008309922.1;XP_024916731.1;XP_024916…	K00688+K02183+K07201+K05858+K05259+K01834+K00016+K00873+K09048+K04959+K07593+K04632+K04498+K08765+K19008+K07299+K07200+K04958+K04456+K04515+K04634+K06268+K13296+K09047+K04960+K00693
Glycosaminoglycan biosynthesis - chondroitin sulfate / dermatan sulfate	13	38	0.0210814	0.143354	ko00532	Metabolism	Glycan biosynthesis and metabolism	XP_024912420.1;XP_008308655.1;XP_024920537.1;XP_024916713.1;XP_024914429.1;XP_024915835.1;XP_024914256.1;XP_008306394.1;XP_008310865.1;XP_008327110.1;XP_008315511.1;XP_008310866.1;XP_008319035.1	K03193+K13499+K04742+K01020+K08106+K00771+K01794+K00747
Fluid shear stress and atherosclerosis	58	235	0.0223128	0.148752	ko05418	Human Diseases	Cardiovascular disease	XP_008310403.1;XP_008313332.1;XP_008313331.1;XP_008327869.1;XP_008327874.1;XP_008332790.1;XP_008311266.2;XP_008311364.1;XP_008311363.1;NP_001315175.1;XP_008308779.1;XP_008317791.2;XP_008325474.1;XP_008318147.1;XP_008318595.1;XP_008311121.1;XP_008324702.1;XP_024908192.1;XP_008335455.1;XP_024917241.1;XP_008334356.1;XP_008333362.1;XP_008311248.2;XP_024915829.1;XP_024919632.1;XP_008319625.1;XP_008319…	K09487+K02183+K17845+K04513+K04079+K04662+K12791+K04735+K21278+K12959+K16338+K04379+K08008+K04448+K03907+K04426+K01343+K04519+K04671+K04386+K04673+K04456+K05725+K13578+K03156+K00922+K12958+K04387+K14381+K13596+K02649+K04441+K04454+K05448+K04675+K04431+K06476+K05704+K06533
Type I diabetes mellitus	18	59	0.0252119	0.159094	ko04940	Human Diseases	Endocrine and metabolic disease	XP_008326223.1;XP_024915996.1;XP_024910635.1;XP_008322425.2;XP_008333184.1;XP_024912204.1;XP_008333362.1;XP_024917006.1;XP_024910880.1;XP_008330028.1;NP_001284510.1;XP_008322259.2;XP_024914213.1;XP_008306287.1;XP_008332193.1;XP_008320651.1;XP_024914212.1;XP_016890421.1	K04077+K10785+K05412+K05413+K06752+K07817+K01294+K04519+K05406+K03156+K07818+K01580+K04390
Tuberculosis	65	269	0.0253356	0.159094	ko05152	Human Diseases	Infectious disease: bacterial	XP_008313332.1;XP_008313331.1;XP_008330269.1;XP_008327869.1;XP_008327874.1;XP_024912720.1;XP_008321226.2;XP_008311266.2;XP_008317791.2;XP_008326223.1;XP_024908605.1;XP_008336107.1;XP_008329070.1;XP_008312248.1;XP_008322425.2;XP_024917278.1;XP_024919985.1;XP_008332470.1;XP_024916795.1;XP_008316264.1;XP_008333362.1;XP_024917006.1;XP_008307871.1;XP_008322623.1;XP_008314984.1;XP_008322030.1;XP_024914…	K02183+K05405+K06560+K04513+K04735+K04077+K04726+K04043+K10059+K13882+K06752+K04498+K04398+K06472+K05399+K04519+K05134+K04447+K10159+K03990+K04456+K04515+K05406+K03156+K06268+K07532+K05132+K08862+K08061+K04441+K04371+K04718+K08846+K11220+K01368+K02146+K05704+K14958+K08539
MAPK signaling pathway	115	506	0.0259701	0.159094	ko04010	Environmental Information Processing	Signal transduction	XP_016890053.1;XP_024914236.1;XP_008324876.1;XP_008327894.1;XP_024920380.1;XP_008317725.1;XP_008334486.1;XP_008325690.1;XP_016894022.1;XP_024918452.1;XP_016886847.1;XP_008330657.1;XP_008329105.1;XP_016892592.1;XP_008307673.1;XP_008312856.2;XP_008317791.2;XP_016888144.1;XP_024912223.1;XP_008317726.1;XP_008325474.1;XP_008318317.1;XP_008315721.1;XP_008317092.2;XP_016889361.1;XP_008321770.1;XP_008311…	K04437+K04868+K04358+K04856+K03283+K04465+K04455+K12326+K04429+K04372+K04871+K05093+K22429+K04735+K17333+K05866+K21278+K04869+K04857+K04404+K04379+K04448+K04426+K04402+K04424+K04449+K05453+K04519+K04415+K05466+K04386+K07830+K04862+K04362+K04468+K04674+K04855+K05465+K04852+K04456+K03173+K03156+K05450+K04438+K04849+K04419+K04388+K05462+K05460+K03099+K04349+K06268+K05087+K04865+K08052+K04360+K19662+…
Vascular smooth muscle contraction	58	237	0.0261827	0.159094	ko04270	Organismal Systems	Circulatory system	XP_008313332.1;XP_008313331.1;XP_024912663.1;XP_008327869.1;XP_008327874.1;XP_008306245.1;XP_008311266.2;XP_008323650.1;XP_008333399.2;XP_008333924.1;XP_008317092.2;XP_008305707.1;XP_016895585.1;XP_024911974.1;XP_008318232.1;XP_016892190.1;XP_008309002.1;XP_024918256.1;XP_024908232.1;XP_008335221.1;XP_008327280.1;XP_008336429.1;XP_008328246.1;XP_008323230.1;XP_008328238.1;XP_024916056.1;XP_024920…	K02183+K17388+K04166+K04513+K05858+K01047+K04266+K04857+K18051+K12319+K04959+K12751+K04632+K12332+K04577+K12333+K00907+K08447+K08448+K04958+K12318+K04634+K08046+K12331+K04135+K07532+K16367+K12323+K12334+K08043+K18052+K19662+K04939+K04371+K04960+K04267+K16343+K18050+K12327+K04850+K04346
Graft-versus-host disease	13	39	0.0262037	0.159094	ko05332	Human Diseases	Immune disease	XP_008330269.1;XP_024915996.1;XP_024910635.1;XP_008322425.2;XP_008333362.1;XP_024917006.1;XP_008330028.1;NP_001284510.1;XP_008322259.2;XP_024914213.1;XP_008320651.1;XP_024914212.1;XP_016890421.1	K05405+K10785+K05412+K05413+K06752+K04519+K03156+K07818+K04390
Malaria	21	72	0.0271611	0.162014	ko05144	Human Diseases	Infectious disease: parasitic	XP_024915282.1;XP_008330269.1;XP_024912827.1;XP_008330894.1;XP_024915996.1;XP_024913974.1;XP_008328788.1;XP_008320995.1;XP_008333362.1;XP_024908988.1;XP_008322030.1;XP_024915689.1;XP_024910880.1;XP_008330028.1;XP_024913613.1;NP_001284510.1;XP_008309405.1;XP_008322259.2;XP_008321215.1;XP_008332193.1;XP_024920402.1	K04550+K05405+K16857+K10785+K10030+K03160+K04519+K04659+K10159+K05406+K03156+K05460+K05099+K05423
Oxytocin signaling pathway	72	303	0.0278371	0.163183	ko04921	Organismal Systems	Endocrine system	XP_024914236.1;XP_008313332.1;XP_008313331.1;XP_008331166.1;XP_024919767.1;XP_024912663.1;XP_008330897.1;XP_008327869.1;XP_008327874.1;XP_008329105.1;XP_008311266.2;XP_008323650.1;XP_008309773.1;XP_008306789.1;XP_008314102.1;XP_016888144.1;XP_008315721.1;XP_008317092.2;XP_016896467.1;XP_008317905.1;XP_008323503.1;XP_008311121.1;XP_024908192.1;XP_016895585.1;XP_024911974.1;XP_008318232.1;XP_016892…	K04868+K02183+K11987+K04977+K17388+K04999+K04871+K04513+K05858+K04503+K06625+K17333+K04869+K04857+K04963+K04630+K17901+K04379+K04448+K12319+K04959+K12751+K04632+K04961+K00907+K04862+K07200+K04958+K04962+K04515+K12318+K04634+K08046+K08794+K06268+K12323+K04865+K12334+K08043+K19662+K04859+K04454+K04371+K04960+K04867+K04850+K05704+K08292
Basal cell carcinoma	32	120	0.0283793	0.163542	ko05217	Human Diseases	Cancer: specific types	XP_024913268.1;XP_024910020.1;NP_001315175.1;XP_016894679.1;XP_008314102.1;XP_008336457.1;XP_016891283.1;XP_024911463.1;XP_008308062.1;XP_008333016.1;XP_008335309.1;XP_008332266.1;XP_008335882.1;NP_001315185.1;XP_008332798.1;NP_001315171.1;XP_008326895.1;XP_024919919.1;XP_024915745.1;XP_024914281.1;XP_008319999.2;XP_008316492.1;XP_024919651.1;XP_008322371.1;XP_024914282.1;XP_008326144.1;XP_008306…	K00312+K04492+K04490+K04662+K00714+K06625+K18806+K04491+K02842+K02375+K04402+K02329+K00408+K21283+K06225+K03083+K00182+K06231+K00444+K16798+K02432+K11988+K10140+K01357+K00572
Inflammatory bowel disease (IBD)	23	81	0.0291426	0.165141	ko05321	Human Diseases	Immune disease	XP_008330269.1;XP_008317791.2;XP_024915996.1;XP_008322425.2;XP_024908192.1;XP_008308080.2;XP_008309677.1;XP_008333362.1;XP_024917006.1;XP_008322030.1;XP_008308858.1;XP_016888527.1;XP_008308728.1;XP_024910880.1;XP_008330028.1;NP_001348099.1;XP_024908477.1;NP_001284510.1;XP_008322259.2;XP_024916705.1;XP_024915818.1;XP_008332193.1;XP_024909600.1	K05405+K04735+K10785+K06752+K04448+K05494+K04519+K10159+K09035+K08532+K23605+K05406+K03156+K05132+K04500+K04692+K11220
Cellular senescence	67	281	0.0307082	0.167534	ko04218	Cellular Processes	Cell growth and death	XP_008313332.1;XP_008313331.1;XP_024910474.1;XP_008332728.1;XP_008330269.1;XP_008331716.2;XP_008324858.1;XP_008327869.1;XP_008327874.1;XP_024908564.1;XP_008334612.1;XP_008309773.1;XP_008317791.2;XP_008314102.1;XP_016888144.1;XP_008307988.1;XP_008310874.1;XP_008327687.1;XP_024919133.1;XP_024915928.1;XP_008330980.1;XP_008330603.1;XP_024911974.1;XP_008329458.1;XP_008335309.1;XP_008332266.1;XP_024913…	K02183+K08826+K05405+K07201+K05864+K21769+K06641+K04503+K04735+K06625+K17333+K18753+K21124+K02091+K06627+K02678+K02216+K02830+K04959+K04402+K10030+K10995+K05863+K01367+K07830+K04674+K04958+K10151+K04456+K23605+K00922+K07206+K04388+K14381+K06268+K04500+K07207+K02649+K04441+K09408+K04371+K04960
Olfactory transduction	48	193	0.0308324	0.167534	ko04740	Organismal Systems	Sensory system	XP_008313332.1;XP_008313331.1;XP_008327133.1;XP_016897114.1;XP_008327869.1;XP_008327874.1;XP_024916240.1;XP_008313703.1;XP_024919672.1;XP_008336862.1;XP_024921594.1;XP_016887358.1;XP_016895509.1;XP_008331772.1;XP_024916030.1;XP_024916062.1;XP_008313698.1;XP_008313697.1;XP_008331217.1;XP_024908723.1;XP_008331609.1;XP_008331608.1;XP_024921250.1;XP_008331765.1;XP_008331766.1;XP_016897116.1;XP_008331…	K02183+K04257+K04950+K04951+K04949+K04515+K12321+K08043+K13755+K04543+K04952
Human cytomegalovirus infection	89	385	0.0310431	0.167534	ko05163	Human Diseases	Infectious disease: viral	XP_008313332.1;XP_008313331.1;XP_008331166.1;XP_008330269.1;XP_024912663.1;XP_008327869.1;XP_008327874.1;NP_001284514.1;XP_008311266.2;XP_008323650.1;XP_008309773.1;XP_008317791.2;XP_008314102.1;XP_008327118.1;XP_016888144.1;XP_024920525.1;XP_024908605.1;XP_008312248.1;XP_008327217.3;XP_008306754.1;XP_008327687.1;XP_008320998.1;XP_008315676.1;XP_008317905.1;XP_008313663.1;XP_024911974.1;XP_008329…	K02183+K11987+K05405+K17388+K04734+K04513+K05858+K04503+K04735+K06625+K04189+K17333+K04258+K04726+K04684+K04260+K02091+K08058+K10031+K04630+K09048+K04959+K08056+K10030+K04632+K04544+K05050+K04398+K05055+K04519+K05726+K05134+K04386+K04958+K04456+K03173+K05725+K08057+K04634+K03156+K00922+K04539+K03083+K08046+K07206+K04438+K12331+K04261+K03099+K06268+K07532+K08043+K19662+K07207+K09047+K02649+K04441+…
ABC transporters	19	65	0.033716	0.179117	ko02010	Environmental Information Processing	Membrane transport	XP_008314619.2;XP_024909744.1;XP_016890034.1;XP_024918853.1;XP_008333776.1;XP_008313175.1;XP_024922008.1;XP_024914187.1;XP_024917773.1;XP_008309396.1;XP_024913966.1;XP_024914510.1;XP_008319859.1;XP_024916787.1;XP_008336423.3;XP_024911497.1;XP_016889457.1;XP_024913775.1;XP_008314845.1	K05681+K05644+K05667+K05668+K05643+K05674+K05665+K05031+K05684+K05683+K05657+K05676
Pancreatic secretion	47	190	0.0352511	0.18439	ko04972	Organismal Systems	Digestive system	XP_024911538.1;XP_008321046.1;XP_008311266.2;XP_008323650.1;XP_008333399.2;XP_008308381.1;XP_016888040.1;XP_016889805.2;XP_024913046.1;XP_008314192.2;XP_008316877.1;XP_008314263.1;XP_008335706.1;XP_024911974.1;XP_016892190.1;XP_024908232.1;XP_008322241.1;XP_024918304.1;XP_008312234.1;XP_024916056.1;XP_024913176.1;XP_016897323.1;XP_024920622.1;XP_008309922.1;XP_024916731.1;XP_016891553.1;XP_024912…	K14077+K01539+K04513+K05858+K01047+K01310+K04131+K14078+K01346+K13855+K04959+K04632+K07904+K12298+K05853+K04958+K04962+K01540+K04634+K08046+K04194+K08043+K19662+K13575+K04960+K01312+K05031
MicroRNAs in cancer	76	326	0.0365425	0.185304	ko05206	Human Diseases	Cancer: overview	XP_008331166.1;XP_008307485.1;XP_024913268.1;XP_008330899.1;XP_024918141.1;XP_008314182.1;XP_024915547.1;XP_008311266.2;XP_008309773.1;XP_024912827.1;XP_008330894.1;XP_008314102.1;XP_008320003.1;XP_024912223.1;XP_008327687.1;XP_024908686.1;XP_008336179.2;XP_008325714.1;XP_008312082.1;XP_024919985.1;XP_008322040.1;XP_008328788.1;XP_016891737.1;XP_008335882.1;XP_024915829.1;XP_008307302.1;XP_008321…	K11987+K13863+K00312+K06252+K16866+K23560+K04513+K04503+K16857+K06625+K06624+K08270+K05866+K02091+K02599+K20994+K08007+K04498+K02539+K17399+K02329+K04671+K08670+K06279+K10151+K17387+K12035+K00922+K17460+K16172+K04438+K05665+K23581+K09299+K05462+K03099+K15379+K07187+K19662+K02649+K05099+K17398+K05083+K05448+K04371+K18050+K04692+K11406+K07996+K07606+K07410+K16341
Glutamatergic synapse	57	237	0.0372768	0.185304	ko04724	Organismal Systems	Nervous system	XP_008323650.1;XP_008308827.1;XP_008318162.1;XP_008317905.1;XP_024911974.1;XP_016892190.1;XP_008326962.1;XP_008331735.1;XP_024914269.1;XP_008325545.1;XP_016897594.1;XP_008317919.2;XP_024916056.1;XP_008327401.1;XP_008318685.1;XP_024917030.1;XP_024920594.1;XP_008309922.1;XP_024916731.1;XP_008322725.1;XP_008309194.1;XP_024912901.1;XP_016891553.1;XP_008310327.1;XP_024912958.1;XP_008334910.1;XP_024920…	K05858+K05618+K13576+K04630+K04959+K04632+K15009+K04544+K05198+K05199+K01115+K04605+K04958+K05613+K04609+K05205+K04634+K05614+K04539+K15008+K08046+K04603+K05210+K06268+K05211+K05212+K05208+K05214+K08043+K19662+K04371+K04960+K11828+K04543+K04548+K01915+K04850+K04604
Wnt signaling pathway	70	298	0.0373725	0.185304	ko04310	Environmental Information Processing	Signal transduction	XP_008327254.1;XP_024912663.1;XP_024913268.1;XP_024910020.1;XP_008311266.2;XP_008323650.1;XP_008309773.1;XP_016894679.1;XP_016888144.1;XP_024921119.1;XP_016891283.1;XP_024911463.1;XP_008323671.2;XP_024908938.1;XP_008308062.1;XP_008332208.1;XP_024908192.1;XP_008325707.1;XP_008320106.1;XP_008333016.1;XP_008330016.1;XP_024914902.1;XP_024919985.1;XP_008309340.1;XP_008335882.1;NP_001315185.1;XP_008319…	K04308+K17388+K00312+K04492+K04490+K04513+K05858+K04503+K00714+K17333+K04512+K04491+K05123+K05122+K02842+K04507+K04448+K08110+K02222+K02375+K16834+K04498+K00181+K02329+K00408+K04511+K04468+K10151+K23491+K04515+K22471+K04496+K03083+K15694+K06268+K00182+K03213+K23097+K19662+K00444+K02432+K19882+K04508+K16273+K04501+K02185+K01357+K00572
Protein digestion and absorption	49	200	0.0376059	0.185304	ko04974	Organismal Systems	Digestive system	XP_016892655.1;XP_024910529.1;XP_016892636.1;XP_008321046.1;XP_008332175.1;XP_008308381.1;XP_016888040.1;XP_016897929.1;XP_008319849.1;XP_024908173.1;XP_024913805.1;XP_024921119.1;XP_008316877.1;XP_008312583.1;XP_016887914.1;XP_024916553.1;XP_008326928.1;XP_024912706.1;XP_024909167.1;XP_008317733.1;XP_008319987.1;XP_016891167.1;XP_016897323.1;XP_008310831.1;XP_024920758.1;XP_008323074.1;XP_024918…	K08131+K16629+K08135+K06823+K01539+K06237+K01310+K06238+K14210+K19720+K01346+K06236+K09708+K01278+K19479+K19721+K19719+K06002+K01540+K08187+K08132+K16628+K01395+K01389+K05334+K01312+K16630+K23619
Toll-like receptor signaling pathway	36	141	0.0391234	0.190028	ko04620	Organismal Systems	Immune system	XP_008330269.1;NP_001284514.1;XP_008317791.2;XP_008306754.1;XP_016889361.1;XP_024910635.1;XP_008311121.1;XP_016893001.1;XP_024908192.1;XP_024913974.1;XP_008331234.1;XP_008332470.1;XP_008320995.1;XP_008316264.1;XP_008333362.1;XP_024910346.1;XP_016897995.1;XP_008322030.1;XP_008319782.1;XP_024910880.1;XP_008330028.1;XP_008332354.1;NP_001284510.1;XP_008331935.1;XP_024913132.1;XP_008322259.2;XP_008316…	K05405+K04734+K04735+K04404+K05412+K05413+K04379+K05416+K04448+K10030+K05401+K04398+K03160+K05399+K04519+K04415+K10170+K10159+K04456+K05406+K03156+K00922+K02649+K04441+K04371+K11220+K04431+K01371+K05402
Viral myocarditis	29	110	0.0408347	0.195547	ko05416	Human Diseases	Cardiovascular disease	XP_008309773.1;XP_024912966.1;XP_024912422.1;XP_024908605.1;XP_024915996.1;XP_008333537.2;XP_024910635.1;XP_008322425.2;XP_024908491.1;XP_008335227.1;XP_008332470.1;XP_008320995.1;XP_024920047.1;XP_024917006.1;XP_024909722.1;XP_008316425.1;XP_024915784.1;XP_008336518.1;XP_008332923.1;XP_008316673.1;XP_024914213.1;XP_024914472.1;XP_024910633.1;XP_024917976.1;XP_024921893.1;XP_024920563.1;XP_024919…	K04503+K06265+K10366+K04726+K10785+K05637+K05412+K05413+K06752+K03260+K04398+K03160+K17751+K06788+K07818+K12563+K12566
GnRH signaling pathway	45	183	0.0423177	0.196028	ko04912	Organismal Systems	Endocrine system	XP_008313332.1;XP_008313331.1;NP_001281145.1;XP_008327869.1;XP_008327874.1;XP_008323650.1;XP_008329777.1;XP_008309146.1;XP_008317092.2;XP_024908192.1;NP_001281133.1;XP_024911974.1;XP_016892190.1;XP_008313729.1;XP_008331778.1;XP_016887953.1;XP_008325649.1;XP_016897594.1;XP_024916620.1;XP_024916056.1;XP_024908723.1;XP_008309922.1;XP_024916731.1;XP_024916887.1;XP_016891553.1;XP_024912958.1;XP_008311…	K02183+K08522+K05858+K04280+K04857+K04448+K08521+K04959+K04632+K09203+K05250+K08523+K01115+K04958+K04515+K04634+K08046+K03099+K08043+K19662+K04441+K04371+K04960+K04431+K04850+K05704+K04420
Nicotine addiction	23	84	0.0431311	0.196028	ko05033	Human Diseases	Substance dependence	XP_024909969.1;XP_024914269.1;XP_008325545.1;XP_008328543.1;XP_008325510.2;XP_024908511.1;XP_024920296.1;XP_008336461.2;XP_024920274.1;XP_016886520.2;XP_008331144.1;XP_016886442.1;XP_024917745.1;XP_008323410.1;XP_016890807.1;XP_024915783.1;XP_024912811.1;XP_016890456.1;XP_008330384.1;XP_008325380.1;XP_008336076.2;XP_008334200.1;XP_008336606.2	K05181+K05198+K05199+K05175+K04849+K05210+K05190+K05211+K05212+K05208+K05186+K04809+K05214+K04808
Antigen processing and presentation	23	84	0.0431311	0.196028	ko04612	Organismal Systems	Immune system	XP_024920380.1;XP_008311364.1;XP_008311363.1;XP_008307673.1;XP_024920939.1;XP_024915996.1;XP_024918634.1;XP_008320998.1;XP_008321770.1;XP_008322425.2;XP_008331072.1;XP_008329040.1;XP_008330837.1;XP_008330835.3;XP_008319234.1;XP_024917006.1;XP_008311248.2;XP_008332785.1;XP_008330028.1;XP_016886169.1;XP_008322259.2;XP_008329714.1;XP_008329715.1	K03283+K04079+K01363+K10785+K09489+K08058+K06752+K08056+K06459+K08057+K03156+K08061+K01368
Longevity regulating pathway - multiple species	30	115	0.0432416	0.196028	ko04213	Organismal Systems	Aging	XP_008331716.2;XP_024920380.1;XP_016894442.1;XP_008307673.1;XP_008321770.1;XP_008336624.1;XP_008321765.1;XP_008324329.1;XP_024921400.1;XP_008330837.1;XP_008330835.3;XP_008326353.2;XP_008319782.1;XP_008315671.1;XP_008332354.1;XP_016891553.1;XP_024917435.1;XP_008307478.1;XP_008309033.1;XP_008318586.1;XP_016889342.1;XP_008328737.1;XP_008331935.1;XP_008309103.1;XP_008323545.1;XP_008330428.1;XP_008316…	K07201+K03283+K09542+K07200+K04456+K04565+K00922+K08046+K16172+K05087+K07187+K08043+K04527+K02649+K09408+K05459
Inflammatory mediator regulation of TRP channels	44	179	0.0444949	0.199056	ko04750	Organismal Systems	Sensory system	XP_008313332.1;XP_008313331.1;XP_008327869.1;XP_008327874.1;XP_008323650.1;XP_024910991.1;XP_008305707.1;XP_024911974.1;XP_016892190.1;XP_008333362.1;XP_024919632.1;XP_024910915.1;XP_024916056.1;XP_024908723.1;XP_024908560.1;XP_008309922.1;XP_024916731.1;XP_024916887.1;XP_008332354.1;XP_016891553.1;XP_008334225.2;XP_024912958.1;NP_001284510.1;XP_016889342.1;XP_008314335.1;XP_008328344.1;XP_008331…	K02183+K05858+K05222+K18051+K04959+K04632+K04519+K04386+K04958+K04515+K04234+K04634+K00922+K08046+K04261+K08043+K18052+K19662+K02649+K04441+K04960+K04831+K16343+K18050+K05459+K05704
cGMP-PKG signaling pathway	75	325	0.0459719	0.202993	ko04022	Environmental Information Processing	Signal transduction	XP_008313332.1;XP_008313331.1;XP_024912663.1;XP_008321046.1;XP_008327869.1;XP_008327874.1;XP_008306245.1;XP_008311266.2;XP_008323650.1;XP_016888144.1;XP_008317092.2;XP_008319096.1;XP_008317905.1;XP_008313663.1;XP_016895585.1;XP_024911974.1;XP_008334886.1;XP_008315106.1;XP_008327280.1;XP_008336429.1;XP_008328246.1;XP_024920047.1;XP_008325758.1;XP_008312234.1;XP_008331499.2;XP_008330921.1;XP_024916…	K02183+K17388+K01539+K04166+K04513+K05858+K17333+K04857+K04265+K04630+K09048+K12319+K04959+K04143+K05863+K00907+K17751+K04198+K05853+K04142+K04969+K04958+K04456+K09262+K01540+K04141+K12318+K04634+K08046+K16172+K04135+K06268+K12323+K13296+K12334+K07187+K08043+K04527+K09047+K04939+K04454+K04371+K04960+K04213+K04138+K18050+K04140+K04850+K04346+K04952
African trypanosomiasis	18	63	0.0469007	0.204439	ko05143	Human Diseases	Infectious disease: parasitic	XP_008330269.1;XP_008323650.1;XP_008333362.1;XP_024908560.1;XP_024910880.1;XP_008309922.1;XP_024916731.1;XP_008330028.1;XP_024912675.1;XP_024912958.1;XP_016891179.1;NP_001284510.1;XP_008328344.1;XP_008322259.2;XP_024916768.1;XP_008332193.1;XP_008320651.1;XP_008324493.1	K05405+K05858+K04519+K04234+K05406+K04634+K03156+K06241+K12334+K19662+K04390

## Sheet: Table S9
KEGG enrichment of Male in cluster 3 and cluster 4 (Figure 3F)
#Pathway	sheta (3863)	All-gene (19289)	Pvalue	Qvalue	Pathway ID	Level 1	Level 2	Genes	KOs
Neuroactive ligand-receptor interaction	178	590	1.77151e-09	6.00543e-07	ko04080	Environmental Information Processing	Signaling molecules and interaction	XP_024914273.1;XP_008335109.1;XP_024910915.1;XP_008317919.2;XP_008318685.1;XP_008326378.1;XP_016886749.1;XP_024909188.1;XP_016892013.1;XP_008307317.1;XP_024917758.1;XP_008325510.2;NP_001315166.1;XP_008334421.1;XP_024921352.1;XP_024915314.1;XP_008333986.1;XP_008332664.1;XP_024910991.1;XP_008325889.1;XP_024913466.1;XP_024919688.1;XP_008329777.1;XP_008310327.1;XP_024912234.1;XP_016887363.2;XP_016887…	K04150+K04160+K04144+K05207+K05222+K04605+K04609+K05051+K04587+K01352+K05840+K05266+K05175+K05080+K08375+K04817+K04273+K04240+K04585+K04812+K04130+K04617+K04280+K04603+K08388+K04194+K04266+K04285+K04286+K04153+K04235+K04258+K05190+K04278+K04265+K05217+K08397+K04131+K04129+K04132+K05186+K04809+K05214+K04279+K05081+K04216+K04230+K04249+K05198+K05439+K04267+K04231+K08362+K04213+K03916+K04143+K12332+…
Cytokine-cytokine receptor interaction	100	289	3.99544e-09	6.77228e-07	ko04060	Environmental Information Processing	Signaling molecules and interaction	NP_001281156.1;XP_024916225.1;XP_008315941.2;XP_024919494.1;XP_008305650.1;XP_016889496.1;XP_008326589.1;XP_008325700.1;XP_024917840.1;XP_008316933.1;XP_024913327.1;NP_001315166.1;XP_024908230.1;XP_016886104.1;XP_016890331.1;NP_001315175.1;XP_016892593.1;XP_008323938.1;XP_008313568.1;XP_024917839.1;XP_008327118.1;XP_008332473.2;XP_016892999.1;XP_008315676.1;XP_016893965.1;XP_016893001.1;XP_024910…	K05512+K02582+K04182+K05162+K04674+K05150+K22672+K05076+K05072+K05165+K05164+K05080+K05137+K22628+K02583+K04662+K04663+K04722+K04687+K05056+K04189+K05066+K05067+K05437+K10031+K05081+K05416+K13596+K03156+K05439+K05079+K05494+K05166+K05082+K05472+K22670+K04184+K05138+K05136+K05491+K20012+K05050+K03159+K03160+K05424+K05055+K22630+K05060+K04390+K04671+K05134+K04386+K22629+K05405+K22673+K21283+K13578+…
IL-17 signaling pathway	50	143	2.08279e-05	0.0019125	ko04657	Organismal Systems	Immune system	XP_008316933.1;XP_024913327.1;XP_008326895.1;XP_008313568.1;XP_008317791.2;XP_024912107.1;XP_008330464.2;XP_008306754.1;XP_016889361.1;XP_008311121.1;XP_024908192.1;XP_024909872.1;XP_024910399.1;XP_008322259.2;XP_008316673.1;XP_008308080.2;XP_008334445.2;XP_008318019.1;XP_024912112.1;XP_008309677.1;XP_024910445.1;XP_008310403.1;XP_008335120.1;XP_008331166.1;XP_008330269.1;XP_008323996.1;NP_001284…	K05165+K05164+K03083+K04687+K04735+K21125+K07994+K04734+K04404+K04379+K04448+K21124+K03156+K04398+K05494+K04371+K05166+K05491+K13908+K09487+K03352+K11987+K05405+K03173+K05168+K04079+K04519+K13088+K04441+K10030+K04449+K05423+K14625+K11859
Complement and coagulation cascades	42	114	2.25663e-05	0.0019125	ko04610	Organismal Systems	Immune system	XP_008332414.1;XP_008321775.1;XP_008334346.1;XP_008333041.1;XP_008314475.1;XP_008305664.1;XP_024910399.1;XP_008335455.1;XP_016887968.1;NP_001315178.1;XP_008326093.1;XP_008324986.2;XP_024921502.1;XP_008321802.2;XP_008333316.1;XP_008334356.1;XP_016898588.1;XP_008334663.2;XP_008322853.1;XP_024914124.1;XP_008307351.1;XP_008331707.1;XP_008323321.1;XP_016893878.1;XP_008317722.2;XP_008309510.1;XP_008311…	K03997+K03985+K03912+K03901+K04235+K03999+K03900+K03907+K03916+K01333+K03902+K01321+K06251+K03917+K01344+K01343+K03994+K03996+K03990+K01320+K03903+K01314+K03982+K01315+K17252+K03992+K03905+K03995+K03998+K04236+K03908+K03906+K04004+K01313+K03914
PI3K-Akt signaling pathway	156	587	5.94382e-05	0.00402991	ko04151	Environmental Information Processing	Signal transduction	XP_008316425.1;XP_024916225.1;XP_008322030.1;XP_008324876.1;XP_008317725.1;XP_024918141.1;XP_024918762.1;XP_008325690.1;XP_008327869.1;XP_008332175.1;XP_024917840.1;XP_008323487.3;XP_024914907.1;XP_024912675.1;XP_008332397.1;XP_016892592.1;XP_008326895.1;NP_001315166.1;XP_008309773.1;XP_024915314.1;XP_008308019.1;XP_016890331.1;XP_024917697.1;XP_016897929.1;XP_024921620.1;XP_008326031.1;XP_024912…	K05637+K02582+K10159+K04358+K04465+K06252+K04357+K05629+K06237+K05072+K05725+K06240+K06241+K05093+K03083+K05080+K04503+K04273+K05450+K02583+K06238+K06630+K16197+K16340+K16857+K04130+K01084+K04735+K06625+K06624+K06243+K03259+K05460+K03099+K05717+K06587+K02091+K04129+K05437+K02539+K05081+K04527+K07207+K13303+K02649+K03900+K05099+K08270+K09408+K05439+K05079+K04371+K13302+K06485+K05448+K16858+K06248+…
Pathways in cancer	216	866	0.000180081	0.00978709	ko05200	Human Diseases	Cancer: overview	XP_008316425.1;XP_016897594.1;XP_008324876.1;XP_008331716.2;XP_008305650.1;XP_024912663.1;XP_024913268.1;XP_008327593.1;XP_024918762.1;XP_008325690.1;XP_008325700.1;XP_008327869.1;XP_008332175.1;XP_024917840.1;XP_008308728.1;XP_008323487.3;NP_001315171.1;XP_008309922.1;XP_024916731.1;XP_024916887.1;XP_024914907.1;XP_024912675.1;XP_008332397.1;XP_024920046.1;XP_008322727.3;XP_016892592.1;XP_008326…	K05637+K01115+K04358+K07201+K04674+K17388+K00312+K04684+K04357+K05076+K02183+K06237+K05072+K23605+K05725+K06225+K04634+K05858+K04515+K06240+K06241+K04498+K03875+K05093+K03083+K04503+K04273+K10055+K04662+K04687+K12331+K00714+K04735+K06625+K06624+K04189+K06243+K08878+K05460+K03099+K04258+K05717+K07299+K07532+K08530+K05119+K02842+K05066+K05067+K04734+K02091+K05437+K10031+K04630+K06627+K08043+K04379+…
Hypertrophic cardiomyopathy (HCM)	68	227	0.000222381	0.00978709	ko05410	Human Diseases	Cardiovascular disease	XP_008316425.1;XP_024914236.1;XP_016895712.1;XP_008329105.1;XP_024912966.1;XP_008319067.1;XP_024912422.1;XP_008312995.1;XP_024910580.1;XP_008308542.1;XP_008315721.1;XP_008328346.1;XP_024919501.1;XP_024911984.1;XP_008317092.2;XP_016894347.1;XP_008308791.1;XP_024914241.1;XP_008336053.1;XP_008322259.2;XP_008308108.1;XP_024919059.1;XP_024917238.1;XP_024919686.1;XP_008321631.1;XP_008323012.1;XP_024914…	K05637+K04868+K04862+K04871+K06265+K12568+K10366+K01283+K12567+K04869+K06587+K04857+K04865+K04859+K03156+K12314+K06485+K07610+K05719+K05853+K12563+K04867+K12566+K06476+K06525+K04850+K17751+K05865+K05459+K09290+K05405+K07200+K04962+K10375+K12749+K06482+K10351+K05692+K06585+K06584
Amoebiasis	59	191	0.000230964	0.00978709	ko05146	Human Diseases	Infectious disease: parasitic	XP_008335534.1;XP_008316425.1;XP_008322030.1;XP_008332414.1;XP_008334486.1;XP_008332175.1;XP_008323487.3;XP_008309922.1;XP_024916731.1;XP_024914907.1;XP_024912675.1;XP_008332397.1;XP_008313568.1;XP_024908173.1;XP_008317791.2;XP_008316500.1;XP_024912958.1;XP_008327325.1;XP_024910454.1;XP_024913805.1;XP_024921119.1;XP_008328344.1;XP_008305664.1;XP_008331935.1;XP_024910399.1;XP_008322259.2;XP_024909…	K10955+K05637+K10159+K03997+K04455+K06237+K05725+K04634+K05858+K06240+K06241+K04687+K04735+K06243+K05717+K13963+K19720+K19662+K03999+K02649+K03156+K04636+K04632+K05635+K04386+K05405+K05406+K00922+K04387+K05636+K06246+K01476+K04519+K03998+K10030+K05700+K13279
HIF-1 signaling pathway	54	172	0.000265462	0.00999906	ko04066	Environmental Information Processing	Signal transduction	XP_024918762.1;XP_008330657.1;XP_024916887.1;XP_024920046.1;XP_008313568.1;XP_008317791.2;XP_008314102.1;XP_008317405.1;XP_016896596.1;XP_016892999.1;XP_008328344.1;XP_008328737.1;XP_008331935.1;XP_008334445.2;XP_008325106.1;XP_008320995.1;XP_008321328.1;XP_008331596.1;XP_008323383.1;NP_001281127.1;XP_024915995.1;XP_008320257.1;XP_024914224.1;XP_008330269.1;XP_024921726.1;XP_008319782.1;XP_024908…	K04357+K04372+K04515+K04498+K04687+K04735+K06625+K06624+K03259+K07299+K05437+K19662+K04527+K02649+K04371+K05448+K03159+K05055+K05459+K05466+K05405+K05465+K04456+K00922+K00844+K03982+K00016+K05132+K05087+K12334+K08268+K09592+K05083+K05096+K04692
cAMP signaling pathway	113	419	0.00032183	0.01091	ko04024	Environmental Information Processing	Signal transduction	XP_024914273.1;XP_016897594.1;XP_024912663.1;XP_016897323.1;XP_008321046.1;XP_008327869.1;XP_008336779.1;XP_016886749.1;NP_001315171.1;XP_016886661.2;XP_008331463.1;XP_016892013.1;XP_024916887.1;XP_024920046.1;XP_016897171.1;XP_008326031.1;XP_024913466.1;XP_008317791.2;XP_008333924.1;XP_008322888.1;XP_008317092.2;XP_008319096.1;XP_008336862.1;XP_008306754.1;XP_008308999.1;XP_008324700.1;XP_024915…	K04160+K04144+K01115+K17388+K01540+K01539+K02183+K04955+K04587+K06225+K04328+K05731+K05840+K04515+K04498+K05730+K04130+K04735+K04266+K04153+K04857+K04265+K04950+K04734+K13296+K04129+K05214+K04630+K08043+K04379+K04448+K02649+K04249+K05198+K04371+K13293+K04632+K04951+K05853+K08424+K05860+K05212+K04850+K07188+K05251+K08521+K05250+K04200+K05199+K07830+K05228+K08522+K04142+K09048+K04949+K04962+K04456+…
Cortisol synthesis and secretion	41	125	0.00051779	0.0159573	ko04927	Organismal Systems	Endocrine system	XP_008327894.1;XP_016896109.1;XP_008317725.1;XP_008327593.1;XP_008311222.2;XP_008321705.1;XP_008309922.1;XP_024916731.1;XP_024912958.1;XP_008317726.1;XP_008312248.1;XP_008318317.1;XP_024920208.1;XP_008317092.2;XP_016889342.1;XP_024916198.1;XP_024911974.1;XP_016892190.1;NP_001281149.1;XP_024916768.1;XP_008336161.2;XP_016889209.1;XP_024913028.1;XP_008322312.2;XP_016892239.1;XP_024917813.1;XP_008333…	K04856+K04855+K04465+K04684+K04914+K00513+K04634+K05858+K12473+K04857+K08043+K04958+K04959+K04632+K16931+K04913+K04850+K04200+K05228+K09048+K04166+K08046+K09047+K04960+K04877+K00497+K04854
Jak-STAT signaling pathway	58	196	0.000860299	0.0243035	ko04630	Environmental Information Processing	Signal transduction	XP_024918762.1;XP_008325700.1;XP_024917840.1;XP_024920046.1;XP_008327772.1;NP_001315166.1;XP_008309773.1;XP_024908230.1;XP_008313568.1;XP_024917839.1;XP_008314102.1;XP_008311333.1;XP_008332473.2;XP_016892999.1;XP_008322039.1;XP_016893965.1;XP_008331935.1;XP_008324293.1;XP_008325904.1;XP_008328937.1;XP_008328931.3;XP_008306044.1;XP_024909277.1;XP_008320951.1;XP_008322040.1;XP_024913748.1;XP_008321…	K04357+K05076+K05072+K04498+K04696+K05080+K04503+K05137+K04687+K05056+K06625+K03099+K05066+K05067+K05437+K02539+K05081+K02649+K14365+K05439+K05079+K04693+K05082+K05138+K05136+K05424+K05055+K05060+K05134+K04447+K04701+K05405+K10151+K04456+K05406+K00922+K05438+K04699+K04698+K05417+K05132+K04706+K05058+K05059+K04692+K11220+K05414+K05423
Dilated cardiomyopathy (DCM)	69	243	0.00103924	0.0265467	ko05414	Human Diseases	Cardiovascular disease	XP_008316425.1;XP_024914236.1;XP_016895712.1;XP_008329105.1;XP_024912966.1;XP_008319067.1;XP_024912422.1;XP_024910580.1;XP_008308542.1;XP_008315721.1;XP_008328346.1;XP_024919501.1;XP_024911984.1;XP_008317092.2;XP_016894347.1;XP_008308791.1;XP_024914241.1;XP_016889342.1;XP_008336053.1;XP_008322259.2;XP_008308108.1;XP_024919059.1;XP_024917238.1;XP_024919686.1;XP_016892190.1;XP_008321631.1;XP_008323…	K05637+K04868+K04862+K04871+K06265+K12568+K10366+K12567+K04869+K06587+K04857+K04865+K08043+K04859+K03156+K12314+K06485+K07610+K04632+K05719+K05853+K12563+K04867+K12566+K06476+K06525+K04850+K17751+K05865+K05459+K09290+K04962+K04141+K10375+K12749+K06482+K08046+K10351+K05692+K06585+K06584
Proteoglycans in cancer	104	393	0.00109632	0.0265467	ko05205	Human Diseases	Cancer: overview	XP_016890053.1;XP_008322030.1;XP_024912663.1;XP_024913268.1;XP_008321775.1;XP_008323487.3;NP_001315171.1;XP_008331463.1;XP_024913617.1;XP_008314182.1;XP_024916887.1;XP_024912325.1;XP_008309773.1;XP_016897171.1;XP_008326031.1;XP_024912827.1;XP_008330894.1;XP_016894679.1;XP_008314102.1;XP_024917988.1;XP_024913613.1;XP_008311333.1;XP_008327325.1;XP_008331232.1;XP_008308062.1;XP_008313744.1;XP_024916…	K04437+K10159+K17388+K00312+K03985+K05725+K06225+K05731+K04660+K16866+K04515+K04503+K05730+K16857+K00714+K06625+K10380+K05460+K03099+K05717+K07532+K02842+K12959+K19662+K02649+K05099+K03156+K06255+K02375+K04371+K04958+K04959+K05448+K08007+K05719+K06251+K05085+K02329+K05860+K12958+K05704+K00408+K04390+K01357+K13769+K05459+K07830+K08523+K04362+K04456+K00922+K04513+K00182+K05087+K08268+K16338+K00444+…
Antigen processing and presentation	29	84	0.00132545	0.0298805	ko04612	Organismal Systems	Immune system	XP_024920380.1;XP_008313568.1;XP_008307673.1;XP_024920939.1;XP_008335978.1;XP_008322425.2;XP_008331072.1;XP_008322259.2;XP_008329040.1;XP_008330835.3;XP_008319234.1;XP_024917006.1;XP_008336669.1;XP_008332785.1;XP_008330028.1;XP_008311364.1;XP_008311363.1;XP_024912210.1;XP_024915996.1;XP_024918634.1;XP_008320998.1;XP_016886169.1;XP_008321770.1;XP_008330416.1;XP_008330837.1;XP_008329714.1;XP_008329…	K03283+K04687+K01363+K08058+K06752+K09489+K03156+K08056+K06459+K08057+K04079+K10785+K08061+K08059+K01368
Aldosterone synthesis and secretion	57	196	0.00148684	0.0298805	ko04925	Organismal Systems	Endocrine system	XP_024913987.1;XP_008327894.1;XP_016896109.1;XP_008330897.1;XP_008317725.1;XP_008311222.2;XP_016897323.1;XP_008321046.1;XP_008327869.1;XP_008321705.1;XP_008309922.1;XP_024916731.1;XP_024916887.1;XP_024912958.1;XP_008317726.1;XP_008318317.1;XP_024920208.1;XP_008317092.2;XP_016889342.1;XP_008328344.1;XP_024916198.1;XP_024911974.1;XP_024911987.1;XP_008323933.1;XP_016892190.1;XP_016893018.1;NP_001281…	K06070+K04856+K04855+K04999+K04465+K04914+K01540+K01539+K02183+K00513+K04634+K05858+K04515+K12473+K04857+K08043+K19662+K04958+K04959+K04632+K18050+K16931+K04919+K04850+K07188+K04200+K05228+K09048+K04166+K08046+K08794+K12323+K12334+K09047+K04960+K04854
Cushing syndrome	77	280	0.00149843	0.0298805	ko04934	Human Diseases	Endocrine and metabolic disease	XP_008327894.1;XP_016896109.1;XP_024913268.1;XP_008317725.1;XP_008327593.1;XP_008311222.2;XP_008321705.1;XP_008309922.1;XP_024916731.1;XP_024916887.1;XP_024915177.1;XP_024910997.1;XP_008326895.1;XP_008309773.1;XP_016894679.1;XP_008314102.1;XP_024912958.1;XP_008317726.1;XP_008312248.1;XP_008318317.1;XP_024920208.1;XP_008308062.1;XP_008317092.2;XP_008327687.1;XP_008317905.1;XP_016889342.1;XP_008333…	K04856+K04855+K00312+K04465+K04684+K04914+K00513+K04634+K05858+K04515+K09187+K09186+K03083+K04503+K00714+K06625+K06624+K12473+K02842+K04857+K02091+K04630+K08043+K02375+K04371+K04958+K04959+K04632+K02329+K16931+K04913+K04850+K00408+K01357+K04685+K04200+K04578+K05228+K09048+K09093+K04492+K04490+K04166+K08046+K04491+K00182+K17767+K00444+K09047+K14970+K04960+K04877+K02432+K00497+K04854+K13298+K00572
Maturity onset diabetes of the young	18	45	0.00165595	0.031187	ko04950	Human Diseases	Endocrine and metabolic disease	XP_024909530.1;XP_024918536.1;XP_008308502.1;XP_024913082.1;XP_008312917.1;XP_008327336.1;XP_016897790.1;XP_008313334.1;XP_016886953.1;XP_024912584.1;XP_008309200.1;XP_024918408.1;XP_008308204.1;XP_016888014.1;XP_008336761.1;XP_024910146.1;XP_024920599.1;XP_024908168.1	K08026+K07593+K08024+K08031+K08025+K06054+K08040+K07594+K19521+K08027+K07595
Type II diabetes mellitus	31	93	0.00176119	0.0314233	ko04930	Human Diseases	Endocrine and metabolic disease	XP_024910062.1;XP_008327772.1;XP_008310671.1;XP_008328737.1;XP_008331935.1;XP_008322259.2;XP_008334445.2;XP_008308502.1;XP_008323545.1;XP_016893018.1;XP_008331335.1;XP_024913028.1;XP_024910733.1;XP_008322918.1;XP_024912087.1;XP_008330028.1;XP_008332354.1;XP_016890910.1;XP_024917435.1;XP_024916779.1;XP_008331584.1;XP_008308805.1;XP_016886953.1;XP_008318586.1;XP_016888532.1;XP_008336761.1;XP_008330…	K04852+K04696+K00873+K04527+K02649+K03156+K04371+K07593+K07187+K18050+K16172+K04850+K07296+K05004+K00922+K00844+K07594+K07595+K04854
TGF-beta signaling pathway	51	174	0.00212818	0.0360726	ko04350	Environmental Information Processing	Signal transduction	XP_008305650.1;XP_008327593.1;XP_008308728.1;XP_024913617.1;XP_024920046.1;XP_024908354.1;NP_001315175.1;XP_016892593.1;XP_024912827.1;XP_008313568.1;XP_024916497.1;XP_008330894.1;XP_008312248.1;XP_008313172.1;XP_008313744.1;XP_024910361.1;XP_008322259.2;XP_008334445.2;XP_008328788.1;XP_016893191.1;XP_008315546.1;XP_008329772.1;XP_024915829.1;XP_008320932.2;XP_008332940.1;XP_008333103.1;XP_008306…	K04674+K04684+K23605+K04660+K04498+K04679+K04662+K04663+K16857+K04687+K19559+K04658+K13596+K03156+K04371+K20012+K04678+K04501+K04671+K23100+K04685+K19383+K21283+K13578+K04667+K04513+K04388+K16622+K04666+K23377+K13567+K06825+K04675+K04668+K20013+K04677+K04382+K06766+K08121+K04673
Focal adhesion	102	393	0.00237404	0.0383239	ko04510	Cellular Processes	Cellular community - eukaryotes	XP_016890053.1;XP_008321357.1;XP_008316425.1;XP_008331511.1;XP_024912663.1;XP_024918141.1;XP_024918762.1;XP_008332175.1;XP_008323487.3;XP_024914907.1;XP_024912675.1;XP_008332397.1;XP_024912325.1;XP_008326895.1;XP_008309773.1;XP_008308019.1;XP_024917697.1;XP_016897929.1;XP_016897171.1;XP_008326031.1;XP_008312329.1;XP_024912827.1;XP_008330894.1;XP_024908173.1;XP_008316500.1;XP_024913613.1;XP_008311…	K04437+K06279+K05637+K05732+K17388+K06252+K04357+K06237+K05725+K06240+K06241+K03083+K04503+K05450+K06238+K05730+K13708+K16857+K06243+K05460+K03099+K05717+K04349+K06587+K12959+K19662+K04448+K02649+K03900+K05099+K04371+K06485+K05448+K16858+K06248+K05719+K06251+K00907+K06476+K06525+K05740+K06273+K12958+K06271+K05704+K05726+K05635+K05459+K04659+K08131+K10151+K04456+K00922+K06482+K04513+K10351+K04438+…
Signaling pathways regulating pluripotency of stem cells	66	238	0.00249886	0.0385052	ko04550	Cellular Processes	Cellular community - eukaryotes	XP_024913268.1;XP_008308728.1;XP_024909206.1;XP_016892592.1;XP_008326895.1;XP_024909530.1;NP_001315175.1;XP_008324142.1;XP_016894679.1;XP_024918536.1;XP_008308062.1;XP_024910361.1;XP_008331935.1;XP_008333016.1;XP_008334445.2;XP_024911962.1;XP_008327397.1;XP_008335882.1;XP_008306949.1;XP_024909710.1;NP_001315185.1;XP_008329772.1;XP_024915829.1;XP_008327340.1;NP_001281127.1;XP_008324320.1;XP_008322…	K00312+K23605+K11305+K05093+K03083+K08026+K04662+K10177+K00714+K02842+K13596+K02649+K02375+K04371+K09378+K02329+K09326+K05060+K00408+K04501+K04671+K01357+K05459+K17846+K04447+K08031+K04362+K04456+K13578+K11488+K04667+K09071+K00922+K00182+K05087+K18499+K09081+K04666+K00444+K04441+K09222+K05058+K13567+K04675+K02432+K04668+K04692+K04673+K00572
Parathyroid hormone synthesis, secretion and action	59	211	0.00334511	0.049304	ko04928	Organismal Systems	Endocrine system	XP_016897594.1;XP_008327593.1;XP_024917269.1;XP_008309922.1;XP_024916731.1;XP_008332664.1;XP_008318161.1;XP_008314102.1;XP_024912958.1;XP_008312248.1;XP_008330464.2;XP_024917315.1;XP_008317905.1;XP_016889342.1;XP_008311121.1;XP_008328344.1;XP_024918463.1;XP_008331554.2;XP_008330016.1;XP_008334445.2;XP_024916198.1;XP_024911974.1;XP_008308132.1;XP_024911646.1;XP_008327440.2;XP_016892190.1;XP_008331…	K01115+K04684+K09262+K04634+K05858+K04585+K12331+K06625+K07994+K04630+K08043+K04379+K19662+K04454+K04612+K16834+K04371+K04958+K04959+K07995+K16529+K13293+K04632+K09203+K13365+K04346+K21598+K08539+K08523+K04362+K09048+K14683+K04513+K08046+K09047+K04960+K09036+K04449+K07996
GnRH secretion	37	121	0.00375594	0.0530526	ko04929	Organismal Systems	Endocrine system	XP_008327894.1;XP_016896109.1;XP_008330897.1;XP_008336779.1;XP_008309922.1;XP_024916731.1;XP_008324275.1;XP_024912958.1;XP_008317092.2;XP_008328344.1;XP_008331935.1;XP_008334445.2;XP_024916198.1;XP_024911974.1;XP_024916768.1;XP_024913028.1;XP_008332048.2;XP_008307253.1;XP_016887953.1;XP_016892239.1;NP_001281145.1;XP_024916056.1;XP_008319782.1;XP_024912087.1;XP_008332354.1;XP_008323650.1;XP_008306…	K04856+K04855+K04999+K04955+K04634+K05858+K04954+K04857+K19662+K02649+K04371+K04958+K04959+K04850+K04967+K08521+K08522+K04456+K05004+K00922+K08374+K04960+K04854
Thyroid hormone signaling pathway	61	221	0.00397177	0.0538572	ko04919	Organismal Systems	Endocrine system	XP_008331716.2;XP_016897323.1;XP_008321046.1;XP_024916731.1;XP_024920046.1;XP_008310831.1;XP_008326895.1;XP_008309773.1;NP_001315175.1;XP_024912958.1;XP_016896596.1;XP_008323416.1;XP_008324254.1;XP_008328344.1;XP_008336179.2;XP_016890266.1;XP_008331935.1;XP_024921193.1;XP_008334445.2;XP_008323933.1;NP_001284509.1;XP_008317770.2;XP_008317149.2;XP_008323012.1;XP_024913792.1;XP_016897193.1;XP_024916…	K07201+K01540+K01539+K05858+K04498+K08187+K03083+K04503+K04662+K07299+K15144+K15164+K19662+K20994+K02599+K07207+K02649+K04650+K04371+K08362+K05853+K05860+K17751+K05704+K00408+K04456+K11256+K05857+K09101+K00922+K08268+K17901+K05547+K05692+K11220+K17904+K08747+K05861
Insulin secretion	48	167	0.00429442	0.0559926	ko04911	Organismal Systems	Endocrine system	XP_016897323.1;XP_008321046.1;XP_016886749.1;XP_008309922.1;XP_024916731.1;XP_024916887.1;XP_024912958.1;XP_008321040.1;XP_016896596.1;XP_024914999.1;XP_008317092.2;XP_008314263.1;XP_024912113.1;XP_016889342.1;XP_008328344.1;XP_016891955.1;XP_008308502.1;XP_008323933.1;XP_016889906.1;XP_016892190.1;XP_016886510.2;XP_008330969.2;XP_024916768.1;XP_024911015.1;XP_024913028.1;XP_008331596.1;XP_008323…	K01540+K01539+K04587+K04634+K05858+K04515+K04194+K07299+K16882+K04857+K04131+K08043+K19662+K07593+K04632+K08424+K18211+K04850+K09048+K04962+K05004+K08046+K05259+K07594+K09047+K04939+K04960+K07882
Chagas disease (American trypanosomiasis)	50	176	0.00465959	0.0585037	ko05142	Human Diseases	Infectious disease: parasitic	XP_008322030.1;XP_008305650.1;XP_008309922.1;XP_024916731.1;XP_008313568.1;XP_008317791.2;XP_024912958.1;XP_008312995.1;XP_008306754.1;XP_008317905.1;XP_008311121.1;XP_024908192.1;XP_008331935.1;XP_008322259.2;XP_024909527.1;XP_008316673.1;XP_008334445.2;XP_016887968.1;XP_016892190.1;XP_024916768.1;XP_008320651.1;XP_024914124.1;XP_008330269.1;XP_008336669.1;XP_008319782.1;NP_001284514.1;XP_008332…	K10159+K04674+K04634+K05858+K04687+K04735+K01283+K04734+K04630+K04379+K04448+K02649+K03156+K04636+K04398+K04724+K04371+K03916+K04632+K04390+K03990+K05405+K08057+K04456+K05406+K00922+K03982+K04388+K10785+K05132+K04519+K06451+K04441+K10030+K04382
Insulin resistance	49	174	0.00606195	0.0716515	ko04931	Human Diseases	Endocrine and metabolic disease	XP_016897362.1;XP_008331716.2;XP_008327772.1;XP_008326895.1;XP_008312623.1;XP_008317791.2;XP_016896596.1;XP_008325362.1;XP_008306754.1;XP_024917315.1;XP_008328344.1;XP_008328737.1;XP_008331935.1;XP_008322259.2;XP_024911965.1;XP_008308502.1;XP_008323545.1;XP_008310169.1;XP_016893018.1;NP_001315179.1;XP_008331335.1;XP_024913819.1;XP_024915995.1;XP_008325391.1;XP_008322918.1;XP_008330269.1;XP_008333…	K00688+K07201+K04696+K03083+K01084+K04735+K07299+K00820+K04734+K05695+K19662+K04527+K02649+K03156+K08746+K07593+K07187+K08765+K18050+K16172+K07189+K17962+K05405+K09048+K07200+K04456+K00922+K09113+K19518+K18052+K09047+K04692+K00693
ECM-receptor interaction	63	234	0.00633082	0.0716515	ko04512	Environmental Information Processing	Signaling molecules and interaction	XP_024914963.1;XP_008316425.1;XP_008320488.1;XP_024917089.1;XP_024918141.1;XP_024921466.1;XP_008332175.1;XP_008307252.1;XP_024914907.1;XP_024912675.1;XP_008332397.1;XP_024912966.1;XP_024917697.1;XP_016897929.1;XP_024912827.1;XP_008330894.1;XP_024908173.1;XP_024919143.1;XP_008316500.1;XP_008327325.1;XP_024911984.1;XP_024919134.1;XP_024910399.1;XP_008309098.2;XP_008333861.1;XP_024919059.1;XP_016889…	K06254+K05637+K23573+K23380+K06252+K06237+K06240+K06241+K06265+K06238+K16857+K06267+K06243+K05717+K06587+K06262+K03900+K06255+K23379+K06485+K06248+K05719+K06251+K06476+K06525+K05635+K06258+K04659+K08131+K06482+K05636+K06246+K16338+K06263+K06261+K06585+K06256+K06584+K19719
Renin secretion	41	141	0.00634085	0.0716515	ko04924	Organismal Systems	Endocrine system	XP_008327869.1;XP_008308016.2;XP_016886749.1;XP_008309922.1;XP_024916731.1;XP_024912958.1;XP_008312995.1;XP_024920939.1;XP_008319522.1;XP_008317092.2;XP_008319096.1;XP_008308999.1;XP_008317905.1;XP_024908122.1;XP_024916198.1;XP_024911974.1;XP_024911987.1;XP_008334886.1;XP_016892190.1;XP_024916768.1;XP_024913028.1;XP_016892239.1;XP_024910431.1;XP_008317804.1;XP_008331499.2;XP_024916056.1;XP_008312…	K02183+K12318+K04587+K04634+K05858+K01283+K01363+K06268+K04857+K04265+K13296+K04630+K13755+K04958+K04959+K04143+K04632+K04850+K04142+K04141+K04166+K08046+K04261+K16367+K04259+K12323+K12334+K12319+K04960+K09864
AGE-RAGE signaling pathway in diabetic complications	53	192	0.00686927	0.0751188	ko04933	Human Diseases	Endocrine and metabolic disease	XP_008331716.2;XP_008305650.1;XP_008332175.1;XP_008308728.1;XP_024916731.1;XP_008333041.1;XP_008309773.1;XP_024908173.1;XP_008317791.2;XP_008314102.1;XP_024912958.1;XP_008327325.1;XP_024913805.1;XP_024921119.1;XP_008328344.1;XP_024917311.1;XP_024908192.1;XP_008331935.1;XP_008322259.2;XP_008335455.1;XP_008334445.2;XP_008325106.1;XP_016893018.1;XP_024913792.1;XP_008331778.1;XP_024916768.1;XP_024920…	K07201+K04674+K06237+K23605+K05858+K03901+K04503+K04735+K06624+K05717+K19720+K19662+K19722+K04448+K02649+K03156+K03907+K04371+K05448+K16858+K18050+K05860+K09203+K05740+K04501+K04447+K05405+K04456+K05857+K04166+K00922+K03982+K04388+K04519+K08008+K04441+K10030+K04692+K11220
Calcium signaling pathway	96	381	0.00764466	0.0809856	ko04020	Environmental Information Processing	Signal transduction	XP_024914273.1;XP_008327894.1;XP_024911538.1;XP_016896109.1;XP_024910062.1;XP_024912831.1;XP_008327869.1;XP_008309922.1;XP_016892013.1;XP_024916731.1;XP_024916887.1;XP_024913466.1;XP_008310327.1;XP_024912234.1;XP_008327118.1;XP_024912958.1;XP_008321040.1;XP_008333924.1;XP_024920525.1;XP_008319522.1;XP_008317092.2;XP_008311777.1;XP_008325262.1;XP_016896467.1;XP_008314263.1;XP_008324700.1;XP_016890…	K04150+K04160+K04144+K04856+K14077+K04855+K04852+K23449+K02183+K04634+K05840+K05858+K04515+K04130+K04603+K04189+K04194+K04266+K04258+K06268+K04857+K05217+K04963+K04131+K04129+K04809+K08043+K04279+K19662+K13755+K23468+K04636+K04958+K04959+K04267+K04718+K03916+K04143+K04632+K05853+K05085+K05863+K05860+K00907+K05212+K04850+K23450+K05865+K04198+K04142+K04962+K04322+K04141+K05857+K04166+K08794+K00476+…
Malaria	23	72	0.01137	0.113365	ko05144	Human Diseases	Infectious disease: parasitic	XP_008316078.1;XP_024915282.1;XP_008322030.1;XP_024915689.1;XP_024912827.1;XP_008313568.1;XP_008330894.1;XP_024913613.1;XP_008309405.1;XP_008322259.2;XP_024914423.1;XP_008328788.1;XP_008320995.1;XP_024908988.1;XP_008330269.1;XP_024910880.1;XP_008330028.1;XP_024915996.1;NP_001284510.1;XP_024913974.1;XP_008321215.1;XP_008332193.1;XP_024920402.1	K05718+K04550+K10159+K16857+K04687+K05460+K05099+K03156+K06471+K03160+K04659+K05405+K05406+K10785+K04519+K10030+K05423
Carbohydrate digestion and absorption	23	72	0.01137	0.113365	ko04973	Organismal Systems	Digestive system	XP_016897323.1;XP_008321046.1;XP_024916731.1;XP_008312623.1;XP_024912958.1;XP_008328344.1;XP_008331935.1;XP_008322559.1;XP_008308502.1;XP_008317046.1;XP_008323933.1;XP_008310315.1;XP_024916768.1;XP_008319782.1;XP_008332354.1;XP_016890910.1;XP_008323650.1;XP_024916779.1;XP_008331584.1;XP_008308805.1;XP_008330428.1;NP_001315170.1;XP_024910945.1	K01540+K01539+K05858+K01084+K19662+K02649+K14158+K07593+K08143+K01229+K04456+K00922+K00844+K08171
Phototransduction	22	69	0.0134223	0.130005	ko04744	Organismal Systems	Sensory system	XP_008327869.1;XP_024912018.1;XP_008307303.1;XP_008307304.1;XP_024911987.1;XP_008317402.1;XP_008331693.1;XP_008317804.1;XP_024915936.1;XP_016897653.1;XP_016886662.1;XP_024921353.1;XP_008317992.1;XP_008317993.1;XP_008317615.1;XP_008315300.1;XP_008313818.1;XP_008316705.1;XP_008332300.1;XP_008329542.1;XP_024910415.1;XP_024912076.1	K02183+K13749+K08328+K00909+K04631+K19627+K04250+K12321+K13759+K04548+K04952
Viral myocarditis	32	110	0.0145048	0.136586	ko05416	Human Diseases	Cardiovascular disease	XP_008316425.1;XP_008316078.1;XP_008309773.1;XP_024912966.1;XP_024912422.1;XP_024910635.1;XP_008322425.2;XP_008316673.1;XP_024914472.1;XP_008335227.1;XP_024910633.1;XP_024917976.1;XP_024920563.1;XP_024919031.1;XP_008320995.1;XP_024920047.1;XP_024917006.1;XP_024909722.1;XP_024915784.1;XP_008336518.1;XP_008332923.1;XP_024915996.1;XP_024908491.1;XP_024909199.1;XP_024914213.1;XP_024921893.1;XP_008335…	K05637+K05718+K04503+K06265+K10366+K05412+K05413+K06752+K04398+K12563+K03260+K12566+K03160+K17751+K06788+K10785+K05692+K07818
Regulation of lipolysis in adipocytes	34	119	0.0158623	0.145333	ko04923	Organismal Systems	Endocrine system	XP_008319096.1;XP_008308999.1;XP_008317905.1;XP_016889342.1;XP_008328737.1;XP_008331935.1;XP_008310992.1;XP_008323545.1;XP_008334886.1;XP_016892190.1;XP_008323440.1;XP_008331335.1;XP_008322199.1;XP_016887953.1;XP_024917462.1;XP_008331166.1;XP_008322918.1;NP_001281145.1;XP_008331499.2;XP_008319782.1;XP_008312124.1;XP_008310387.1;XP_008332354.1;XP_016891553.1;XP_024917435.1;XP_016891972.1;XP_008327…	K04265+K13296+K04630+K08043+K04527+K02649+K04249+K07187+K04143+K04632+K16817+K16172+K07188+K05251+K11987+K08522+K04142+K04456+K04141+K16816+K00922+K08046+K04260+K12323+K12334+K13699
Human cytomegalovirus infection	94	385	0.0191815	0.168904	ko05163	Human Diseases	Infectious disease: viral	XP_024912663.1;XP_008327593.1;XP_008327869.1;XP_008323487.3;XP_008309922.1;XP_024916731.1;XP_008326895.1;XP_008309773.1;XP_008318161.1;XP_008317791.2;XP_008314102.1;XP_008327118.1;XP_024912958.1;XP_008311333.1;XP_016888144.1;XP_024920525.1;XP_008319522.1;XP_008312248.1;XP_008331232.1;XP_008306754.1;XP_024917315.1;XP_008327687.1;XP_008315676.1;XP_008317905.1;XP_016889342.1;XP_008335978.1;XP_008328…	K17388+K04684+K02183+K05725+K04634+K05858+K03083+K04503+K12331+K04735+K06625+K04189+K03099+K17333+K04258+K06268+K07532+K04734+K02091+K10031+K04630+K08043+K08058+K19662+K07207+K02649+K03156+K04398+K04371+K04958+K04959+K08056+K16529+K05448+K04632+K04544+K04543+K05050+K05055+K05704+K05726+K04346+K04390+K05134+K04386+K11987+K05405+K09048+K08057+K04456+K03173+K00922+K04539+K04513+K08046+K07206+K04438+…
Estrogen signaling pathway	60	233	0.0194314	0.168904	ko04915	Organismal Systems	Endocrine system	XP_008321357.1;XP_024920380.1;XP_008330897.1;XP_008327593.1;XP_008327869.1;XP_008309922.1;XP_008315888.1;XP_024916731.1;XP_008307192.1;XP_008316447.1;XP_008307673.1;XP_008310327.1;XP_024912958.1;XP_008311333.1;XP_008312248.1;XP_008317905.1;XP_016889342.1;XP_008311121.1;XP_024908192.1;XP_008331935.1;XP_008328607.2;XP_008334445.2;XP_024916198.1;XP_024911974.1;XP_024911987.1;XP_016892190.1;XP_008328…	K06279+K03283+K04999+K04684+K02183+K04634+K07604+K05858+K08556+K04603+K03099+K04630+K08043+K04379+K04448+K02649+K04371+K04958+K04959+K04632+K08527+K05704+K08523+K09487+K05228+K09048+K04456+K11256+K09571+K09101+K00922+K08046+K04079+K04215+K09047+K04960
MAPK signaling pathway	120	506	0.0220183	0.185547	ko04010	Environmental Information Processing	Signal transduction	XP_016890053.1;XP_024914236.1;XP_024916225.1;XP_016895712.1;XP_008306836.1;XP_008324876.1;XP_008327894.1;XP_008305650.1;XP_016896109.1;XP_024920380.1;XP_024910062.1;XP_008317725.1;XP_008334486.1;XP_024918762.1;XP_008325690.1;XP_024918452.1;XP_008330657.1;XP_008329105.1;XP_016892592.1;XP_024912325.1;XP_008308019.1;XP_016890331.1;XP_024912135.1;XP_016888000.1;XP_024918195.1;XP_008307673.1;XP_008317…	K04437+K04868+K02582+K04862+K04468+K04358+K04856+K04674+K04855+K03283+K04852+K04465+K04455+K04357+K04429+K04372+K04871+K05093+K05450+K02583+K04419+K04735+K05460+K03099+K17333+K04349+K06268+K21278+K04869+K04857+K04865+K12326+K04404+K08052+K04379+K19662+K04527+K04448+K04859+K05099+K03156+K04454+K04371+K04426+K05448+K16858+K05085+K04406+K04867+K04424+K04407+K04850+K04346+K04415+K04390+K13769+K05459+…
Th17 cell differentiation	41	152	0.0231516	0.185547	ko04659	Organismal Systems	Immune system	XP_008305650.1;XP_016888527.1;XP_008308728.1;XP_008313568.1;XP_008317791.2;XP_016888144.1;XP_008319522.1;XP_008306754.1;XP_008311121.1;XP_008322425.2;XP_024908192.1;XP_008308080.2;XP_008334445.2;XP_008309677.1;XP_008328834.1;XP_008321328.1;XP_024909710.1;XP_024917006.1;XP_008329772.1;XP_008322623.1;XP_024919632.1;XP_024909196.1;XP_008330269.1;XP_024919881.1;NP_001284514.1;XP_024912085.1;XP_008311…	K04674+K08532+K23605+K04687+K04735+K17333+K06268+K04734+K04379+K06752+K04448+K05494+K04371+K08527+K05055+K05060+K04501+K04447+K04386+K05405+K09093+K04079+K04388+K10785+K05132+K08268+K04519+K18052+K06451+K04441+K04692+K11220
Protein digestion and absorption	52	200	0.0235287	0.185547	ko04974	Organismal Systems	Digestive system	XP_024910529.1;XP_016897323.1;XP_008321046.1;XP_008332175.1;XP_008310831.1;XP_008306244.1;XP_016888040.1;XP_024918082.1;XP_024917697.1;XP_016897929.1;XP_024912002.1;XP_024908173.1;XP_024913805.1;XP_024921119.1;XP_008316877.1;XP_008334594.1;XP_024912953.1;XP_024909451.1;XP_008330288.1;XP_008323933.1;XP_024910432.1;XP_016887914.1;XP_024920929.1;XP_008330322.1;XP_008312535.1;XP_016891167.1;XP_016892…	K08135+K06823+K01540+K01539+K06237+K08187+K01291+K01310+K19721+K06238+K04926+K19720+K01346+K16628+K01395+K05334+K16629+K09708+K16630+K06002+K08131+K01278+K14210+K08132+K19479+K01389+K01312+K19719+K23619+K06519
Thyroid hormone synthesis	37	135	0.0235354	0.185547	ko04918	Organismal Systems	Endocrine system	XP_016897323.1;XP_008321046.1;XP_008309922.1;XP_024916731.1;XP_024918149.1;XP_024912958.1;XP_008321228.1;XP_008310733.1;XP_016889342.1;XP_008328344.1;XP_008310992.1;XP_008328289.2;XP_024916198.1;XP_024911974.1;XP_008323933.1;XP_024913591.1;XP_016892190.1;XP_024908972.1;XP_024916768.1;XP_024911970.1;XP_024919489.1;XP_016887953.1;XP_016898090.1;XP_008310403.1;NP_001281145.1;XP_008333440.1;XP_024916…	K01540+K01539+K04634+K05858+K09490+K10809+K06233+K08043+K19662+K04249+K00432+K04958+K04959+K04632+K17232+K05251+K09582+K09487+K08522+K09048+K00431+K08046+K09047+K04960
Glycosphingolipid biosynthesis - lacto and neolacto series	17	53	0.0260824	0.200953	ko00601	Metabolism	Glycan biosynthesis and metabolism	XP_008330260.1;XP_024914612.1;XP_008313769.1;XP_008313770.1;XP_024918749.1;XP_008324330.1;XP_024919118.1;XP_024913937.1;XP_008313757.1;XP_008334108.2;XP_008307071.1;XP_008322748.1;XP_008313721.1;XP_024914611.1;XP_008331555.1;XP_008308451.1;XP_008309515.1	K03663+K07820+K00741+K07968+K07635+K07819+K07969
Pathogenic Escherichia coli infection	99	413	0.0266967	0.201115	ko05130	Human Diseases	Infectious disease: bacterial	XP_008328777.1;XP_024912663.1;XP_016898327.1;XP_008328018.1;XP_024920482.1;XP_008336634.1;XP_024910553.1;XP_024916696.1;XP_008323938.1;XP_008318161.1;XP_008308779.1;XP_008317791.2;XP_008311536.1;XP_008331232.1;XP_008336020.2;XP_008323172.1;XP_008306754.1;XP_024917315.1;XP_024920285.1;XP_016889361.1;XP_008311121.1;XP_024908192.1;XP_008322259.2;XP_008316673.1;XP_008309791.2;XP_008334445.2;XP_008321…	K07375+K17388+K10356+K20127+K10352+K12559+K04722+K12331+K12791+K04735+K23612+K07532+K06087+K04734+K04404+K04379+K04448+K03156+K04398+K04371+K08007+K05719+K06472+K13365+K04346+K04390+K19475+K04386+K05405+K03173+K04513+K07874+K10358+K04519+K04441+K05692+K10030+K04291+K14007+K10357+K06083+K01313+K03914
Toll-like receptor signaling pathway	38	141	0.0283019	0.208572	ko04620	Organismal Systems	Immune system	XP_008322030.1;XP_024919568.1;XP_008317791.2;XP_008306754.1;XP_016889361.1;XP_024910635.1;XP_008311121.1;XP_016893001.1;XP_024908192.1;XP_008331935.1;XP_008322259.2;XP_008316673.1;XP_008334445.2;XP_008331234.1;XP_008320995.1;XP_008316264.1;XP_024910346.1;XP_008330269.1;XP_008319782.1;NP_001284514.1;XP_024910880.1;XP_008330028.1;XP_008332354.1;NP_001284510.1;XP_024913132.1;XP_024913974.1;XP_008330…	K10159+K10170+K04735+K04734+K04404+K05412+K05413+K04379+K05416+K04448+K02649+K03156+K04398+K04371+K05401+K03160+K05399+K04415+K05405+K04456+K05406+K00922+K04519+K04441+K10030+K11220+K04431+K01371+K05414+K05402
Autoimmune thyroid disease	16	50	0.0309803	0.21612	ko05320	Human Diseases	Immune disease	XP_008321228.1;XP_024910635.1;XP_008322425.2;XP_008310992.1;XP_008320995.1;XP_024917006.1;XP_008320651.1;XP_016887953.1;NP_001281145.1;XP_024912119.1;XP_016891972.1;XP_024915996.1;XP_024914213.1;XP_024920422.1;XP_024914212.1;XP_016890421.1	K10809+K05412+K05413+K06752+K04249+K03160+K04390+K05251+K08522+K00431+K10785+K07818+K05414
Prion diseases	19	62	0.03105	0.21612	ko05020	Human Diseases	Neurodegenerative disease	XP_008332414.1;XP_024918149.1;XP_008313424.1;XP_008336179.2;XP_008305664.1;XP_008334445.2;XP_008331778.1;XP_008335703.1;XP_008334663.2;XP_008322853.1;XP_008330269.1;XP_024916620.1;XP_008325483.1;NP_001284510.1;XP_024918785.1;XP_008332413.1;XP_016896744.1;XP_008324521.1;XP_008325593.1	K03997+K09490+K09553+K02599+K03999+K04371+K09203+K05635+K03994+K03996+K05405+K04519+K03995+K03998
Pancreatic secretion	49	190	0.0312386	0.21612	ko04972	Organismal Systems	Digestive system	XP_024911538.1;XP_016897323.1;XP_008321046.1;XP_008309922.1;XP_024916731.1;XP_008306244.1;XP_016888040.1;XP_024912002.1;XP_024912958.1;XP_008321040.1;XP_008316877.1;XP_024909619.1;XP_008314263.1;XP_016889342.1;XP_008328344.1;XP_024916198.1;XP_024911974.1;XP_008323933.1;XP_016892190.1;XP_008323012.1;XP_008323853.1;XP_024908232.1;XP_024916768.1;XP_008322241.1;XP_008312535.1;XP_008312234.1;XP_024916…	K14077+K01540+K01539+K04634+K05858+K01291+K01310+K04926+K04194+K01346+K12298+K04131+K08043+K19662+K04958+K04959+K04632+K05853+K01047+K07904+K04962+K04513+K08046+K14078+K07886+K13855+K13575+K04960+K01312+K05031
Fluid shear stress and atherosclerosis	59	235	0.0328714	0.222868	ko05418	Human Diseases	Cardiovascular disease	XP_008327869.1;XP_008323487.3;XP_008332790.1;NP_001315175.1;XP_008313568.1;XP_008308779.1;XP_008317791.2;XP_008325474.1;XP_008318147.1;XP_008311121.1;XP_024908192.1;XP_024910361.1;XP_008331935.1;XP_008322259.2;XP_024918463.1;XP_024914423.1;XP_008335455.1;XP_024911987.1;XP_024917241.1;XP_024921115.1;XP_008325106.1;XP_024917239.1;XP_008334356.1;XP_008317941.1;XP_008319367.1;XP_024915829.1;XP_024919…	K02183+K05725+K17845+K04662+K04687+K12791+K04735+K21278+K12959+K04379+K04448+K13596+K02649+K03156+K04454+K06471+K03907+K04426+K05448+K06476+K01343+K12958+K05704+K04671+K04386+K09487+K04456+K13578+K00922+K04513+K04079+K04387+K14381+K04519+K16338+K08008+K04441+K05692+K04675+K04431+K06533+K04673
MicroRNAs in cancer	79	326	0.034758	0.230518	ko05206	Human Diseases	Cancer: overview	XP_008321357.1;XP_024913268.1;XP_008330899.1;XP_024917089.1;XP_024918141.1;XP_008314182.1;XP_016888617.1;XP_024915547.1;XP_024920046.1;XP_008309773.1;XP_024912827.1;XP_008330894.1;XP_008314102.1;XP_008333239.1;XP_008311333.1;XP_016888275.1;XP_008327687.1;XP_008322039.1;XP_008328344.1;XP_008336179.2;XP_008331935.1;XP_008309405.1;XP_008325714.1;XP_008334445.2;XP_008323545.1;XP_008325106.1;XP_008312…	K06279+K00312+K13863+K17387+K06252+K16866+K17460+K23560+K04498+K04503+K16857+K06625+K06624+K09299+K03099+K15379+K02091+K02539+K19662+K20994+K02599+K02649+K05099+K08270+K04371+K07187+K05448+K08007+K18050+K02329+K17399+K16172+K04671+K08670+K11987+K10151+K12035+K00922+K04513+K04438+K05665+K23581+K05462+K05866+K17398+K05083+K06256+K04692+K11406+K07996+K07606+K07410+K16341
Graft-versus-host disease	13	39	0.0356993	0.230518	ko05332	Human Diseases	Immune disease	XP_008313568.1;XP_024910635.1;XP_008322425.2;XP_008322259.2;XP_024917006.1;XP_008320651.1;XP_008330269.1;XP_008330028.1;XP_024915996.1;NP_001284510.1;XP_024914213.1;XP_024914212.1;XP_016890421.1	K04687+K05412+K05413+K06752+K03156+K04390+K05405+K10785+K04519+K07818
Aldosterone-regulated sodium reabsorption	19	63	0.0363621	0.230518	ko04960	Organismal Systems	Excretory system	XP_016897323.1;XP_008321046.1;XP_024910839.1;XP_008317726.1;XP_008328344.1;XP_008328737.1;XP_008331935.1;XP_008334445.2;XP_008321320.2;XP_008323933.1;XP_008327963.2;XP_008331335.1;NP_001281127.1;XP_008308391.1;XP_008332354.1;XP_024917435.1;XP_008330428.1;XP_008316786.1;NP_001315170.1	K01540+K01539+K04995+K13358+K19662+K04527+K02649+K04371+K13302+K16172+K05459+K00071+K00922
Type I diabetes mellitus	18	59	0.0367198	0.230518	ko04940	Human Diseases	Endocrine and metabolic disease	XP_008313568.1;XP_024910635.1;XP_008322425.2;XP_008333184.1;XP_008322259.2;XP_024912204.1;XP_008306287.1;XP_024917006.1;XP_008320651.1;XP_024910880.1;XP_008330028.1;XP_008326223.1;XP_024915996.1;NP_001284510.1;XP_024914213.1;XP_008332193.1;XP_024914212.1;XP_016890421.1	K04687+K05412+K05413+K06752+K07817+K03156+K01294+K01580+K04390+K05406+K04077+K10785+K04519+K07818
Cell adhesion molecules (CAMs)	66	269	0.0396317	0.244275	ko04514	Environmental Information Processing	Signaling molecules and interaction	XP_008316078.1;XP_024914761.1;XP_024921540.1;XP_008319028.1;XP_008331239.1;XP_008323172.1;XP_024917315.1;XP_024918297.1;XP_008330403.1;XP_024910635.1;XP_008322425.2;XP_008327855.1;XP_024914423.1;XP_008309791.2;XP_008321150.1;XP_008306104.1;XP_024919059.1;XP_008333228.1;XP_016892084.1;XP_008308358.1;XP_016895581.1;XP_008320699.1;XP_008321631.1;XP_008308154.2;XP_008307740.1;XP_016896171.1;XP_008335…	K05718+K06797+K06756+K06760+K06770+K06087+K05695+K06745+K07378+K05412+K05413+K06752+K16360+K06471+K06485+K06757+K07523+K05689+K05719+K06809+K06780+K06520+K06459+K03160+K06781+K06081+K07380+K06747+K06793+K10785+K06787+K16338+K06585+K06584+K06766+K06533
Long-term depression	29	106	0.042101	0.254862	ko04730	Organismal Systems	Nervous system	XP_008335109.1;XP_008308016.2;XP_008309922.1;XP_024916731.1;XP_024917758.1;XP_008310327.1;XP_024912958.1;XP_008317905.1;XP_008328344.1;XP_016890456.1;XP_008334445.2;XP_024916198.1;XP_024911974.1;XP_016892190.1;XP_024916768.1;XP_008314513.1;NP_001281127.1;XP_024914269.1;XP_008325545.1;XP_008312300.1;XP_024916056.1;XP_008323650.1;XP_008309033.1;XP_016895585.1;XP_024914876.1;XP_008330538.1;XP_008316…	K05207+K12318+K04634+K05858+K04603+K04630+K19662+K05198+K04371+K04958+K04959+K04632+K04346+K05459+K05199+K04578+K05087+K12319+K04960+K04382+K04535
Kaposi sarcoma-associated herpesvirus infection	66	271	0.0454728	0.270443	ko05167	Human Diseases	Infectious disease: viral	XP_008327869.1;XP_008307990.1;XP_024920046.1;XP_008326895.1;XP_008309773.1;XP_008317791.2;XP_008314102.1;XP_016888144.1;XP_008319522.1;XP_008306754.1;XP_008327687.1;XP_024910635.1;XP_008311121.1;XP_024908192.1;XP_008331935.1;XP_008316673.1;XP_008334445.2;XP_008306044.1;XP_024916198.1;XP_024911974.1;XP_024911987.1;XP_008325106.1;XP_008331234.1;XP_008331735.1;XP_008308877.1;XP_024909710.1;XP_008319…	K02183+K15308+K04498+K03083+K04503+K04735+K06625+K17333+K06268+K04734+K02091+K05413+K04379+K04448+K02649+K04398+K04371+K04693+K04958+K04959+K05448+K05401+K04544+K04543+K05060+K05704+K04390+K04447+K05466+K11987+K03990+K05405+K04456+K03173+K00922+K04539+K16195+K05132+K08268+K17901+K04441+K04960+K10030+K04692+K11220+K04548+K04431+K05414
Influenza A	59	240	0.0477078	0.276494	ko05164	Human Diseases	Infectious disease: viral	XP_024920046.1;XP_008327772.1;XP_008324232.1;XP_008323938.1;XP_008313568.1;XP_008317791.2;XP_024920440.1;XP_008321338.1;XP_008306754.1;XP_008327687.1;XP_024917267.1;XP_008328344.1;XP_008322425.2;XP_008331935.1;XP_008330277.1;XP_008322259.2;XP_008316673.1;XP_008334445.2;XP_008306044.1;XP_024909657.1;XP_008331234.1;XP_008315465.1;XP_008315106.1;XP_008322241.1;XP_024915594.1;XP_024917006.1;XP_008320…	K04498+K04696+K10652+K04722+K04687+K04735+K09507+K12968+K04734+K02091+K19662+K06752+K02649+K15042+K03156+K04398+K04371+K04693+K05401+K05863+K07904+K14754+K04390+K04447+K05405+K04456+K09523+K05406+K00922+K16195+K14290+K01315+K05132+K14404+K04519+K05692+K01312+K10030+K11220+K05414
EGFR tyrosine kinase inhibitor resistance	37	142	0.0481213	0.276494	ko01521	Human Diseases	Drug resistance: antineoplastic	XP_008321357.1;XP_024918762.1;XP_016888217.1;XP_016892592.1;XP_008326895.1;XP_008308019.1;XP_008317405.1;XP_024913613.1;XP_008311333.1;XP_008307037.1;XP_024910981.1;XP_008328344.1;XP_008331935.1;XP_008309405.1;XP_008309103.1;XP_024917762.1;XP_008334445.2;XP_008325106.1;XP_024910764.1;XP_008321328.1;XP_008319367.1;NP_001281127.1;XP_008322623.1;XP_008330269.1;XP_008319782.1;XP_008332354.1;XP_008309…	K06279+K04357+K05464+K05093+K03083+K05450+K03259+K05460+K03099+K05115+K08052+K19662+K02649+K05099+K09408+K05455+K04371+K05448+K05055+K05704+K05459+K04447+K05405+K04456+K00922+K05087+K05083+K04692+K05456+K16341

## Sheet: Table S10
KEGG enrichment of Female in cluster 3(Figure 4A)
#Pathway	sheta (1532)	All-gene (19289)	Pvalue	Qvalue	Pathway ID	Level 1	Level 2	Genes	KOs
Cytokine-cytokine receptor interaction	49	289	3.29947e-07	0.000106903	ko04060	Environmental Information Processing	Signaling molecules and interaction	XP_008330269.1;XP_016889496.1;XP_008325700.1;XP_024917840.1;XP_008316933.1;XP_024914788.1;XP_016896665.1;NP_001281140.1;XP_024908230.1;XP_016886104.1;NP_001315175.1;XP_016892593.1;XP_008323938.1;XP_024917839.1;XP_008306726.1;XP_008327118.1;XP_024920727.1;XP_016889582.1;XP_008315676.1;XP_024912813.1;XP_016893965.1;XP_016893001.1;XP_008324293.1;XP_008328937.1;XP_008328931.3;XP_008308080.2;XP_008318…	K05405+K05150+K05076+K05072+K05165+K05168+K05143+K05438+K05137+K22628+K04662+K04663+K04722+K05056+K04189+K16622+K05149+K10031+K05136+K05081+K05080+K05416+K05439+K05079+K05494+K05166+K05082+K10030+K22670+K04184+K05138+K20013+K20012+K05491+K05050+K05453+K03159+K03160+K05424+K05055+K04519+K22630+K05060+K04671+K05134+K04386+K04673
Hypertrophic cardiomyopathy (HCM)	37	227	2.1773e-05	0.00352722	ko05410	Human Diseases	Cardiovascular disease	XP_024914236.1;XP_008330269.1;XP_008332792.1;XP_008329105.1;XP_008332665.2;XP_008318615.1;XP_024912966.1;XP_008319067.1;XP_024912422.1;XP_008312995.1;XP_024910580.1;XP_008315721.1;XP_024919501.1;XP_024911984.1;XP_008317092.2;XP_008333537.2;XP_008308791.1;XP_008315424.1;XP_008321874.1;XP_024914241.1;XP_024908491.1;XP_008322686.1;XP_008308108.1;XP_024919059.1;XP_024916591.1;XP_024919469.1;XP_024919…	K04868+K05405+K10375+K09290+K04871+K12749+K10351+K06265+K12568+K10366+K01283+K12567+K04869+K06587+K04857+K05637+K12314+K07610+K10374+K06485+K06585+K06584+K17751+K05865+K05853
IL-17 signaling pathway	25	143	0.000145511	0.0129049	ko04657	Organismal Systems	Immune system	XP_008310403.1;XP_008331166.1;XP_008330269.1;NP_001284514.1;XP_008316933.1;XP_024914788.1;XP_008311364.1;XP_008311363.1;XP_008317791.2;XP_024912107.1;XP_008330464.2;XP_008306754.1;XP_008310874.1;XP_016889361.1;XP_008311121.1;XP_024908192.1;XP_008308080.2;XP_008318019.1;XP_024913974.1;XP_008309677.1;XP_016886440.1;XP_008332470.1;XP_008333362.1;XP_008311248.2;XP_024916699.1	K09487+K11987+K05405+K04734+K05165+K05168+K04079+K04735+K21125+K07994+K21124+K04404+K04379+K04448+K05494+K05166+K10030+K05491+K04449+K04398+K04519+K11859
Dilated cardiomyopathy (DCM)	36	243	0.000207707	0.0129049	ko05414	Human Diseases	Cardiovascular disease	XP_024914236.1;XP_008332792.1;XP_008329105.1;XP_008332665.2;XP_008318615.1;XP_024912966.1;XP_008319067.1;XP_024912422.1;XP_024910580.1;XP_008315721.1;XP_024919501.1;XP_024911984.1;XP_008317092.2;XP_008333537.2;XP_008308791.1;XP_008315424.1;XP_008321874.1;XP_024914241.1;XP_024908491.1;XP_008322686.1;XP_008308108.1;XP_024919059.1;XP_024916591.1;XP_024919469.1;XP_024919686.1;XP_016892190.1;XP_024917…	K04868+K10375+K09290+K04871+K12749+K10351+K06265+K12568+K10366+K12567+K04869+K06587+K04857+K05637+K12314+K07610+K10374+K06485+K06585+K04632+K06584+K17751+K05865+K05853
ECM-receptor interaction	35	234	0.000209493	0.0129049	ko04512	Environmental Information Processing	Signaling molecules and interaction	XP_016892655.1;XP_016892636.1;XP_008320488.1;XP_024918141.1;XP_008332175.1;XP_024914907.1;XP_024912966.1;XP_016897929.1;XP_024912827.1;XP_008330894.1;XP_024908173.1;XP_024919143.1;XP_008316500.1;XP_008327325.1;XP_024911984.1;XP_008333537.2;XP_008334372.1;XP_008318595.1;XP_008312583.1;XP_024908491.1;XP_008317675.1;XP_008333861.1;XP_024919059.1;XP_008319841.1;XP_008323009.1;XP_024916591.1;XP_008328…	K08131+K23573+K06252+K06237+K06240+K06265+K06238+K16857+K06267+K06243+K05717+K06587+K05636+K05637+K06262+K16338+K06236+K06263+K23379+K06485+K06254+K06261+K06585+K06248+K06584+K19719+K05635+K06247+K04659
PI3K-Akt signaling pathway	71	587	0.000242402	0.0129049	ko04151	Environmental Information Processing	Signal transduction	XP_008310403.1;XP_016892655.1;XP_008313332.1;XP_008313331.1;XP_016892636.1;XP_008330269.1;XP_008324876.1;XP_008317725.1;XP_008327436.1;XP_024918141.1;XP_008325690.1;XP_008327869.1;XP_008327874.1;XP_008332175.1;XP_024917840.1;XP_024914907.1;NP_001281140.1;XP_016892592.1;XP_008309773.1;XP_008311364.1;XP_008311363.1;XP_016897929.1;XP_024912827.1;XP_008312856.2;XP_008330894.1;XP_024908173.1;XP_008317…	K09487+K08131+K05629+K05405+K04358+K04465+K09554+K06252+K06237+K05072+K06240+K05438+K05093+K04503+K04079+K06238+K16857+K22429+K04735+K06625+K06624+K06243+K03259+K08270+K05717+K06587+K02091+K05636+K05637+K04129+K06236+K05081+K05080+K13303+K09048+K05439+K05079+K13302+K06485+K06585+K06248+K06584+K02539+K04544+K11584+K04382+K11583+K05453+K05055+K19719+K05635+K06247+K04447+K03914+K05466+K04659
Antigen processing and presentation	17	84	0.00027881	0.0129049	ko04612	Organismal Systems	Immune system	XP_024920380.1;XP_008311364.1;XP_008311363.1;XP_008307673.1;XP_024920939.1;XP_024915996.1;XP_024918634.1;XP_008320998.1;XP_008321770.1;XP_008322425.2;XP_008331072.1;XP_008329040.1;XP_008330837.1;XP_008330835.3;XP_008319234.1;XP_024917006.1;XP_008311248.2	K03283+K04079+K01363+K10785+K09489+K08058+K06752+K08056+K06459
Protein processing in endoplasmic reticulum	34	240	0.000701498	0.0284107	ko04141	Genetic Information Processing	Folding, sorting and degradation	XP_008310403.1;XP_024914643.1;XP_024920380.1;XP_008312012.1;XP_024918149.1;XP_008311364.1;XP_008311363.1;XP_016894442.1;XP_008307673.1;XP_024920440.1;XP_024908605.1;XP_008310530.1;XP_008311310.1;XP_008333071.1;XP_008321770.1;XP_016886122.1;XP_008336624.1;XP_008321765.1;XP_008324329.1;XP_024921400.1;XP_008329040.1;XP_008328013.1;XP_024917241.1;XP_008330837.1;XP_008313795.1;XP_008306103.1;XP_008315…	K09487+K10976+K03283+K06689+K09490+K04079+K09542+K09507+K01230+K05546+K09584+K10661+K09027+K09541+K08056+K09562+K04426+K13999+K09485+K09525+K08852+K08860+K14027+K01367
Viral protein interaction with cytokine and cytokine receptor	18	101	0.000933695	0.033613	ko04061	Environmental Information Processing	Signaling molecules and interaction	XP_008330269.1;XP_024908230.1;XP_008323938.1;XP_008327118.1;XP_008315676.1;XP_024912813.1;XP_016893001.1;XP_024913974.1;XP_008306401.1;XP_008320951.1;XP_024909657.1;XP_024919692.1;XP_008317705.2;XP_008320995.1;XP_008321328.1;XP_024909710.1;XP_008307871.1;XP_024909196.1	K05405+K05137+K04722+K04189+K10031+K05136+K05416+K10030+K04184+K05138+K05050+K05453+K03159+K05055+K05060+K05134
Intestinal immune network for IgA production	11	48	0.00111072	0.0359873	ko04672	Organismal Systems	Immune system	XP_008330269.1;XP_016889496.1;XP_008327118.1;XP_024915996.1;XP_008336114.3;XP_008315676.1;XP_024910635.1;XP_008322425.2;XP_008306401.1;XP_008320995.1;XP_024917006.1	K05405+K05150+K04189+K10785+K13073+K10031+K05412+K05413+K06752+K04184+K03159+K03160
Neuroactive ligand-receptor interaction	67	590	0.00189046	0.0556827	ko04080	Environmental Information Processing	Signaling molecules and interaction	XP_024914273.1;XP_024917813.1;XP_008335109.1;NP_001281145.1;XP_008306245.1;NP_001281140.1;XP_008307317.1;XP_024917758.1;XP_008327935.1;XP_024921352.1;XP_016891972.1;XP_016889805.2;XP_008333986.1;XP_024918374.1;XP_024910991.1;XP_008325889.1;XP_024919688.1;XP_008329777.1;XP_016887363.2;XP_016887605.1;XP_008306726.1;XP_008333924.1;XP_008322888.1;XP_024920525.1;XP_024917692.1;XP_008335477.1;XP_008335…	K04150+K04160+K04144+K05228+K05207+K08522+K04166+K05438+K05266+K04221+K04817+K05251+K04131+K04240+K05259+K05222+K04812+K04617+K04280+K08388+K04266+K04153+K04258+K04278+K05051+K04260+K04265+K08397+K04129+K04803+K04279+K05081+K05080+K04297+K08375+K04230+K04228+K04241+K04249+K05439+K08521+K04143+K05248+K12332+K04577+K12333+K04147+K05424+K04231+K04295+K05181+K05198+K03914+K05250+K04198+K05199+K05223+…
Glycosphingolipid biosynthesis - lacto and neolacto series	11	53	0.00259878	0.068805	ko00601	Metabolism	Glycan biosynthesis and metabolism	XP_008313721.1;XP_024914611.1;XP_024914612.1;XP_008313769.1;XP_008313770.1;XP_024918749.1;XP_008324330.1;XP_024919118.1;XP_008309515.1;XP_008313757.1;XP_008307071.1	K07819+K07820+K03663+K00741+K07968
Phototransduction	13	69	0.0027607	0.068805	ko04744	Organismal Systems	Sensory system	XP_008313332.1;XP_008313331.1;XP_024915936.1;XP_016897653.1;XP_008327869.1;XP_008327874.1;XP_024912018.1;XP_008307303.1;XP_008307304.1;XP_008317992.1;XP_008317993.1;XP_008317402.1;XP_008331693.1	K02183+K04631+K19627+K13749+K08328+K04250+K00909
Prion diseases	12	62	0.00313809	0.0726244	ko05020	Human Diseases	Neurodegenerative disease	XP_008330269.1;XP_024918149.1;XP_008313424.1;XP_024908686.1;XP_024918785.1;XP_008336179.2;XP_008305664.1;XP_016896744.1;XP_008331778.1;XP_008333362.1;XP_008335703.1;XP_008322853.1	K05405+K09490+K09553+K02599+K03995+K03999+K09203+K04519+K05635+K03996
Th17 cell differentiation	22	152	0.00439234	0.0948746	ko04659	Organismal Systems	Immune system	XP_008330269.1;NP_001284514.1;XP_008311364.1;XP_008311363.1;XP_008317791.2;XP_016888144.1;XP_024915996.1;XP_008306754.1;XP_008311121.1;XP_008322425.2;XP_024908192.1;XP_008308080.2;XP_008309677.1;XP_008328834.1;XP_008321328.1;XP_008333362.1;XP_024909710.1;XP_024917006.1;XP_008311248.2;XP_008322623.1;XP_024919632.1;XP_024909196.1	K05405+K04734+K04079+K04735+K17333+K10785+K04379+K06752+K04448+K05494+K08527+K05055+K04519+K05060+K04447+K04386
Estrogen signaling pathway	30	233	0.00591798	0.114809	ko04915	Organismal Systems	Endocrine system	XP_008310403.1;XP_008313332.1;XP_008313331.1;XP_024917813.1;XP_024920380.1;XP_008330897.1;XP_008327869.1;XP_008327874.1;XP_024911718.1;XP_008307192.1;XP_008323650.1;XP_008311364.1;XP_008311363.1;XP_008306789.1;XP_008307673.1;XP_008312248.1;XP_008317905.1;XP_008321770.1;XP_008311121.1;XP_024908192.1;XP_008313663.1;XP_008328607.2;XP_024911974.1;XP_008311170.1;XP_008330837.1;XP_016892190.1;XP_008328…	K09487+K02183+K05228+K03283+K04999+K09571+K08556+K05858+K04079+K04684+K04630+K04379+K04448+K09048+K07604+K04959+K04632+K08527+K08523
Toxoplasmosis	24	175	0.00602396	0.114809	ko05145	Human Diseases	Infectious disease: parasitic	XP_024920380.1;NP_001284514.1;XP_024914907.1;XP_008307673.1;XP_008317791.2;XP_008316500.1;XP_024920208.1;XP_008306754.1;XP_008333537.2;XP_016889361.1;XP_008317905.1;XP_008321770.1;XP_008322425.2;XP_024908491.1;XP_024919059.1;XP_008330837.1;XP_008330835.3;XP_008332470.1;XP_008320995.1;XP_024917006.1;XP_008335703.1;XP_008324001.1;XP_008307871.1;XP_008322623.1	K03283+K04734+K06240+K04735+K06243+K12473+K05636+K05637+K04404+K04630+K06752+K06485+K04398+K03160+K05635+K06247+K05134+K04447
Jak-STAT signaling pathway	26	196	0.00678682	0.122163	ko04630	Environmental Information Processing	Signal transduction	XP_008330269.1;XP_008325700.1;XP_024917840.1;NP_001281140.1;XP_008327772.1;XP_008309773.1;XP_024908230.1;XP_024917839.1;XP_008314102.1;XP_008306726.1;XP_024912813.1;XP_016893965.1;XP_008324293.1;XP_008325904.1;XP_008328937.1;XP_008328931.3;XP_024909277.1;XP_008320951.1;XP_024919985.1;XP_008322040.1;XP_024913748.1;XP_008321328.1;XP_024909710.1;XP_008307871.1;XP_008322623.1;XP_024909196.1	K05405+K05076+K05072+K05438+K04696+K04503+K05137+K05056+K06625+K05136+K05081+K05080+K14365+K05439+K05079+K05082+K05138+K04498+K02539+K05424+K05055+K05060+K05134+K04447
Cellular senescence	34	281	0.00919305	0.145392	ko04218	Cellular Processes	Cell growth and death	XP_008313332.1;XP_008313331.1;XP_024910474.1;XP_008332728.1;XP_008330269.1;XP_008331716.2;XP_008324858.1;XP_008327869.1;XP_008327874.1;XP_024908564.1;XP_008334612.1;XP_008309773.1;XP_008317791.2;XP_008314102.1;XP_016888144.1;XP_008307988.1;XP_008310874.1;XP_008327687.1;XP_024919133.1;XP_024915928.1;XP_008330980.1;XP_008330603.1;XP_024911974.1;XP_008329458.1;XP_008335309.1;XP_008332266.1;XP_024913…	K02183+K08826+K05405+K07201+K05864+K21769+K06641+K04503+K04735+K06625+K17333+K18753+K21124+K02091+K06627+K02678+K02216+K02830+K04959+K04402+K10030+K10995+K05863+K01367+K07830
Amoebiasis	25	191	0.00923367	0.145392	ko05146	Human Diseases	Infectious disease: parasitic	XP_008335534.1;XP_008330269.1;XP_008334486.1;XP_008332175.1;XP_024914907.1;XP_008323650.1;XP_024908173.1;XP_008317791.2;XP_008316500.1;XP_008327325.1;XP_024913805.1;XP_024921119.1;XP_008333537.2;XP_008312583.1;XP_024908491.1;XP_008305664.1;XP_008331019.1;XP_024909527.1;XP_024913974.1;XP_024916591.1;XP_016892190.1;XP_008333362.1;XP_008335703.1;XP_008324001.1;XP_024919632.1	K10955+K05405+K04455+K06237+K06240+K05858+K04735+K06243+K05717+K19720+K05636+K05637+K06236+K03999+K04636+K10030+K05700+K04632+K04519+K05635+K06247+K04386
Tight junction	42	365	0.00975832	0.145392	ko04530	Cellular Processes	Cellular community - eukaryotes	XP_024912663.1;XP_024918521.1;XP_024921785.1;XP_008334090.1;XP_008336634.1;XP_016888796.1;XP_008311266.2;XP_008309773.1;XP_008318615.1;XP_008308779.1;XP_008319707.1;XP_008336108.2;XP_008323172.1;XP_008309942.1;XP_024918634.1;XP_024920285.1;XP_008331072.1;XP_024908192.1;XP_024908189.1;XP_008309791.2;XP_008321150.1;XP_008306104.1;XP_008324762.2;XP_024917241.1;XP_024910953.1;XP_008314863.1;XP_016891…	K17388+K21110+K13365+K17291+K10352+K21098+K04513+K04503+K10351+K12791+K21112+K06098+K06087+K07902+K09489+K04448+K06104+K04426+K06091+K12751+K08007+K04382+K05763
Cortisol synthesis and secretion	18	125	0.00987233	0.145392	ko04927	Organismal Systems	Endocrine system	XP_024917813.1;XP_008327894.1;XP_008317725.1;XP_008311222.2;XP_008306245.1;XP_008323650.1;XP_008317726.1;XP_008312248.1;XP_008318317.1;XP_024920208.1;XP_008317092.2;XP_008313663.1;XP_024911974.1;XP_008311170.1;XP_016892190.1;XP_008326962.1;NP_001281149.1;XP_008336161.2	K05228+K04856+K04465+K04914+K04166+K05858+K04684+K12473+K04857+K09048+K04959+K04632+K16931
Calcium signaling pathway	43	381	0.0123825	0.163225	ko04020	Environmental Information Processing	Signal transduction	XP_008313332.1;XP_008313331.1;XP_024914273.1;XP_008327894.1;XP_024911538.1;XP_024912831.1;XP_008327869.1;XP_008327874.1;XP_024908203.1;XP_008306245.1;XP_008323650.1;XP_016889805.2;XP_008327118.1;XP_008333924.1;XP_024920525.1;XP_008327217.3;XP_024915996.1;XP_008317092.2;XP_008311777.1;XP_016896467.1;XP_008314263.1;XP_008324700.1;XP_008308021.1;XP_008318101.1;XP_008332443.1;XP_024909527.1;XP_024911…	K02183+K04150+K04160+K04144+K04856+K14077+K23449+K05857+K04166+K05858+K04131+K04189+K04266+K04258+K04260+K10785+K04857+K04963+K04129+K04279+K04297+K23468+K04636+K04959+K04143+K04632+K04961+K05863+K00907+K23450+K12042+K05865+K03914+K04198+K05853
Pathogenic Escherichia coli infection	46	413	0.0124545	0.163225	ko05130	Human Diseases	Infectious disease: bacterial	XP_008330269.1;XP_024912663.1;XP_016898327.1;XP_008328018.1;XP_024921785.1;NP_001284514.1;XP_008336634.1;XP_008311266.2;XP_024916696.1;XP_008323938.1;XP_008308779.1;XP_008317791.2;XP_008311536.1;XP_008323172.1;XP_008306754.1;XP_024910560.1;XP_024920285.1;XP_016889361.1;XP_008311121.1;XP_024908192.1;XP_008309791.2;XP_008321150.1;XP_008306104.1;XP_024910953.1;XP_024913974.1;XP_016891887.1;XP_008312…	K05405+K17388+K10356+K07375+K13365+K04734+K10352+K04513+K12559+K04722+K12791+K04735+K23612+K06087+K10358+K04404+K04379+K04448+K10030+K08007+K04398+K00134+K06472+K04519+K06083+K03914+K04386
Aldosterone synthesis and secretion	25	196	0.0125945	0.163225	ko04925	Organismal Systems	Endocrine system	XP_008313332.1;XP_008313331.1;XP_024917813.1;XP_024913987.1;XP_008327894.1;XP_008330897.1;XP_008317725.1;XP_008311222.2;XP_008321046.1;XP_008327869.1;XP_008327874.1;XP_008306245.1;XP_008323650.1;XP_008306789.1;XP_008317726.1;XP_008318317.1;XP_024920208.1;XP_008317092.2;XP_008313663.1;XP_024911974.1;XP_008311170.1;XP_016892190.1;XP_008326962.1;NP_001281149.1;XP_008336161.2	K02183+K05228+K06070+K04856+K04999+K04465+K04914+K01539+K04166+K05858+K12473+K04857+K09048+K04959+K04632+K16931
Pathways in cancer	87	866	0.0133018	0.165761	ko05200	Human Diseases	Cancer: overview	XP_008310403.1;XP_008313332.1;XP_008313331.1;XP_008331166.1;XP_008330269.1;XP_008324876.1;XP_008331716.2;XP_016897790.1;XP_024912663.1;XP_024913268.1;XP_008325690.1;XP_008325700.1;XP_024910020.1;XP_008327869.1;XP_008327874.1;NP_001284514.1;XP_008332175.1;XP_024917840.1;XP_008332792.1;XP_008306245.1;XP_024914907.1;XP_016892592.1;XP_008311266.2;XP_008323650.1;XP_008309773.1;XP_008311364.1;XP_008311…	K09487+K02183+K11987+K05405+K04358+K07201+K06054+K17388+K00312+K05076+K04492+K04490+K04734+K06237+K05072+K09290+K04166+K06240+K05093+K04513+K05858+K04503+K04079+K04662+K02219+K22429+K00714+K04735+K06625+K06624+K04189+K06243+K08878+K04258+K18806+K04726+K05717+K04684+K04491+K02842+K04260+K02091+K05636+K05637+K02599+K10031+K04630+K06627+K02678+K04379+K20994+K04448+K06051+K02375+K05079+K06485+K04402+…
Human papillomavirus infection	60	570	0.0151898	0.182278	ko05165	Human Diseases	Infectious disease: viral	XP_016892655.1;XP_008331166.1;XP_016892636.1;XP_008331716.2;XP_016897790.1;XP_024913268.1;XP_024918141.1;XP_024921785.1;XP_024910020.1;XP_008332175.1;XP_016888796.1;XP_024914907.1;XP_008309773.1;XP_024919137.1;XP_024917474.1;XP_016897929.1;XP_024912827.1;XP_008330894.1;XP_024908173.1;XP_016894679.1;XP_008317791.2;XP_008314102.1;XP_008316500.1;XP_008327325.1;XP_016891283.1;XP_024911463.1;XP_008308…	K08131+K11987+K07201+K06054+K00312+K06252+K13365+K04490+K06237+K21098+K06240+K04503+K09087+K06238+K16857+K00714+K04735+K06625+K06624+K06243+K05717+K04491+K02842+K06587+K00873+K02091+K05636+K05637+K02599+K06627+K06236+K20994+K09048+K02375+K06485+K06091+K06585+K06248+K04632+K04498+K06584+K05401+K11584+K04382+K04398+K02329+K11583+K00408+K19719+K05635+K06247+K04659
Autoimmune thyroid disease	9	50	0.0158193	0.183052	ko05320	Human Diseases	Immune disease	NP_001281145.1;XP_016891972.1;XP_024915996.1;XP_024910635.1;XP_008322425.2;XP_008310992.1;XP_008320995.1;XP_024917006.1;XP_016887953.1	K08522+K05251+K10785+K05412+K05413+K06752+K04249+K03160
Cushing syndrome	32	280	0.0238472	0.257945	ko04934	Human Diseases	Endocrine and metabolic disease	XP_024917813.1;XP_008327894.1;XP_024913268.1;XP_008317725.1;XP_008311222.2;XP_024910020.1;XP_024918859.1;XP_008306245.1;XP_008323650.1;XP_008309773.1;XP_016894679.1;XP_008314102.1;XP_008317726.1;XP_008312248.1;XP_008318317.1;XP_024920208.1;XP_016891283.1;XP_024911463.1;XP_008308062.1;XP_008317092.2;XP_008327687.1;XP_008317905.1;XP_008313663.1;XP_008333016.1;XP_024911974.1;XP_008311170.1;XP_016892…	K05228+K04856+K00312+K04465+K04914+K04492+K04490+K17767+K04166+K05858+K04503+K00714+K06625+K06624+K04684+K12473+K04491+K02842+K04857+K02091+K04630+K09048+K02375+K04959+K04632+K16931+K02329+K00408
Maturity onset diabetes of the young	8	45	0.0238838	0.257945	ko04950	Human Diseases	Endocrine and metabolic disease	XP_016897790.1;XP_008313334.1;XP_024918408.1;XP_008308502.1;XP_024910146.1;XP_024920599.1;XP_024913082.1;XP_008327336.1	K06054+K08040+K08027+K07593+K08025+K08024
Antifolate resistance	9	54	0.025309	0.26452	ko01523	Human Diseases	Drug resistance: antineoplastic	XP_008330269.1;XP_008314619.2;XP_008317791.2;XP_016890034.1;XP_024918853.1;XP_008334712.1;XP_008319045.2;XP_008333362.1;XP_008333776.1	K05405+K05681+K04735+K05667+K05668+K14613+K01307+K04519
Cardiac muscle contraction	20	159	0.0271369	0.2685	ko04260	Organismal Systems	Circulatory system	XP_024914236.1;XP_008321046.1;XP_024912831.1;XP_008332792.1;XP_008329105.1;XP_008332665.2;XP_008318615.1;XP_008325812.1;XP_008315721.1;XP_008317092.2;XP_008311777.1;XP_008315424.1;XP_008322686.1;XP_008308108.1;XP_024920047.1;XP_024920565.1;XP_008316723.1;XP_008330010.1;XP_008319685.1;XP_008312234.1	K04868+K01539+K23449+K10375+K09290+K04871+K12749+K10351+K02265+K04869+K04857+K12314+K10374+K17751+K23450+K05865+K05853
Viral myocarditis	15	110	0.0273473	0.2685	ko05416	Human Diseases	Cardiovascular disease	XP_008309773.1;XP_024912966.1;XP_024912422.1;XP_024908605.1;XP_024915996.1;XP_008333537.2;XP_024910635.1;XP_008322425.2;XP_024908491.1;XP_008335227.1;XP_008332470.1;XP_008320995.1;XP_024920047.1;XP_024917006.1;XP_024909722.1	K04503+K06265+K10366+K04726+K10785+K05637+K05412+K05413+K06752+K03260+K04398+K03160+K17751+K06788
AGE-RAGE signaling pathway in diabetic complications	23	192	0.031289	0.293045	ko04933	Human Diseases	Endocrine and metabolic disease	XP_008330269.1;XP_008331716.2;XP_008332175.1;XP_024908203.1;XP_008306245.1;XP_008323650.1;XP_008309773.1;XP_024908173.1;XP_008317791.2;XP_008314102.1;XP_008327325.1;XP_024913805.1;XP_024921119.1;XP_008312583.1;XP_008324702.1;XP_024917311.1;XP_024908192.1;XP_008335455.1;XP_024913974.1;XP_008331778.1;XP_024920924.1;XP_008333362.1;XP_008322623.1	K05405+K07201+K06237+K05857+K04166+K05858+K04503+K04735+K06624+K05717+K19720+K06236+K08008+K19722+K04448+K03907+K10030+K09203+K05740+K04519+K04447
Primary bile acid biosynthesis	5	23	0.031656	0.293045	ko00120	Metabolism	Lipid metabolism	XP_008327565.1;XP_008313268.1;XP_008324473.2;XP_008309220.2;XP_008310487.1	K12408+K10223+K01796
TGF-beta signaling pathway	21	174	0.0357286	0.316733	ko04350	Environmental Information Processing	Signal transduction	XP_024913617.1;XP_008311266.2;NP_001315175.1;XP_016892593.1;XP_024916018.1;XP_024912827.1;XP_024916497.1;XP_008330894.1;XP_008312248.1;XP_024920727.1;XP_008313172.1;XP_008313744.1;XP_024919985.1;XP_008324462.1;XP_024912330.1;XP_008328788.1;XP_008330538.1;XP_016893191.1;XP_008333570.1;XP_024915829.1;XP_008319625.1	K04660+K04513+K04662+K04663+K08121+K16857+K19559+K04684+K16622+K04658+K04498+K20013+K20012+K04677+K04382+K06847+K04671+K04673
Complement and coagulation cascades	15	114	0.0361701	0.316733	ko04610	Organismal Systems	Immune system	XP_008323321.1;XP_024918785.1;XP_008305664.1;XP_008335455.1;XP_008320057.1;NP_001315178.1;XP_008326093.1;XP_008324986.2;XP_008321802.2;XP_008333590.2;XP_008333316.1;XP_008334356.1;XP_008323741.1;XP_008322853.1;XP_008323350.1	K03903+K03995+K03999+K03907+K03908+K01333+K03902+K01321+K03917+K03912+K01344+K01343+K03914+K03996+K03904
Oxytocin signaling pathway	33	303	0.0399948	0.341008	ko04921	Organismal Systems	Endocrine system	XP_024914236.1;XP_008313332.1;XP_008313331.1;XP_008331166.1;XP_024919767.1;XP_024912663.1;XP_008330897.1;XP_008327869.1;XP_008327874.1;XP_008329105.1;XP_008311266.2;XP_008323650.1;XP_008309773.1;XP_008306789.1;XP_008314102.1;XP_016888144.1;XP_008315721.1;XP_008317092.2;XP_016896467.1;XP_008317905.1;XP_008323503.1;XP_008311121.1;XP_024908192.1;XP_016895585.1;XP_024911974.1;XP_008318232.1;XP_016892…	K04868+K02183+K11987+K04977+K17388+K04999+K04871+K04513+K05858+K04503+K06625+K17333+K04869+K04857+K04963+K04630+K17901+K04379+K04448+K12319+K04959+K12751+K04632+K04961+K00907
Measles	22	187	0.0410853	0.341324	ko05162	Human Diseases	Infectious disease: viral	XP_008330269.1;XP_024920380.1;NP_001284514.1;XP_008309773.1;XP_008307673.1;XP_008317791.2;XP_008314102.1;XP_024908605.1;XP_024915996.1;XP_008306754.1;XP_008327687.1;XP_016889361.1;XP_008321770.1;XP_008311121.1;XP_024908192.1;XP_008330837.1;XP_008330835.3;XP_008332470.1;XP_016897064.1;XP_008314357.1;XP_008333362.1;XP_024916699.1	K05405+K03283+K04734+K04503+K04735+K06624+K04726+K10785+K02091+K04404+K04379+K04448+K04398+K05763+K08860+K04519+K11859
Focal adhesion	41	393	0.0440717	0.348277	ko04510	Cellular Processes	Cellular community - eukaryotes	XP_016890053.1;XP_016892655.1;XP_016892636.1;XP_024912663.1;XP_024918141.1;XP_008332175.1;XP_024914907.1;XP_008311266.2;XP_008309773.1;XP_008318615.1;XP_016897929.1;XP_008327567.1;XP_008312329.1;XP_024912827.1;XP_008330894.1;XP_024908173.1;XP_008316500.1;XP_008327325.1;XP_024911984.1;XP_008333537.2;XP_008318147.1;XP_008312583.1;XP_024908491.1;XP_024908192.1;XP_024919059.1;XP_024916591.1;XP_008328…	K04437+K08131+K17388+K06252+K06237+K06240+K04513+K04503+K10351+K06238+K12758+K13708+K16857+K06243+K05717+K06587+K05636+K05637+K12959+K06236+K04448+K06485+K06585+K05700+K06248+K06584+K00907+K05740+K06273+K06271+K05726+K19719+K05635+K06247+K04659
Hematopoietic cell lineage	16	127	0.0440721	0.348277	ko04640	Organismal Systems	Immune system	XP_008330269.1;XP_024917840.1;XP_024917839.1;XP_008334372.1;XP_008322425.2;XP_008317675.1;XP_008328931.3;XP_024919059.1;XP_008323009.1;XP_008311313.1;XP_008319234.1;XP_008317705.2;XP_008321328.1;XP_008333362.1;XP_024917006.1;XP_024919632.1	K05405+K05072+K05056+K06262+K06752+K06263+K05079+K06485+K06261+K06459+K05453+K05055+K04519+K04386
Small cell lung cancer	20	169	0.0471729	0.363905	ko05222	Human Diseases	Cancer: specific types	XP_008331166.1;NP_001284514.1;XP_008332175.1;XP_024914907.1;XP_008309773.1;XP_008330096.1;XP_024908173.1;XP_008317791.2;XP_008314102.1;XP_008316500.1;XP_008327325.1;XP_008306754.1;XP_008327687.1;XP_008333537.2;XP_024908491.1;XP_024919059.1;XP_008335309.1;XP_008332266.1;XP_008335703.1;XP_008324001.1	K11987+K04734+K06237+K06240+K04503+K02219+K04735+K06625+K06624+K06243+K05717+K02091+K05636+K05637+K06485+K04402+K05635+K06247

[truncated: 1 more sheets: Table S11]
